# Supplementary material for: Bis(2-aminomethyl-1H-benzimidazole-κ2 N 2,N 3)bis­(nitrato-κO)copper(II)
Source: Acta Crystallogr Sect E Struct Rep Online. 2012 May 16;68(Pt 6):m767. doi: 10.1107/S1600536812020910 (PMC3379102; doi:10.1107/S1600536812020910)
Supplement: Supplementary file 2 [file e-68-0m767-Isup2.hkl]

# 
# h,k,l, Fc-squared, Fo-squared, sigma(Fo-squared) and status flag 
# 
data_I
_shelx_title ' U054 in R-3' 
_shelx_refln_list_code          4 
_shelx_F_calc_maximum      604.67 
_exptl_crystal_F_000      2223.00 
_reflns_d_resolution_high  0.8103 
 
loop_ 
 _symmetry_equiv_pos_as_xyz 
 'x, y, z' 
 '-y, x-y, z' 
 '-x+y, -x, z' 
 'x+2/3, y+1/3, z+1/3' 
 '-y+2/3, x-y+1/3, z+1/3' 
 '-x+y+2/3, -x+1/3, z+1/3' 
 'x+1/3, y+2/3, z+2/3' 
 '-y+1/3, x-y+2/3, z+2/3' 
 '-x+y+1/3, -x+2/3, z+2/3' 
 '-x, -y, -z' 
 'y, -x+y, -z' 
 'x-y, x, -z' 
 '-x+2/3, -y+1/3, -z+1/3' 
 'y+2/3, -x+y+1/3, -z+1/3' 
 'x-y+2/3, x+1/3, -z+1/3' 
 '-x+1/3, -y+2/3, -z+2/3' 
 'y+1/3, -x+y+2/3, -z+2/3' 
 'x-y+1/3, x+2/3, -z+2/3' 
 
_cell_length_a    24.6913 
_cell_length_b    24.6913 
_cell_length_c     7.9620 
_cell_angle_alpha  90.000 
_cell_angle_beta   90.000 
_cell_angle_gamma 120.000 
 
_shelx_F_squared_multiplier     1.000 
 
loop_ 
 _refln_index_h 
 _refln_index_k 
 _refln_index_l 
 _refln_F_squared_calc 
 _refln_F_squared_meas 
 _refln_F_squared_sigma 
 _refln_observed_status 
  -1   2   0    53718.09    48709.99    592.08 o 
   0   3   0     8291.89     8604.88     44.35 o 
  -2   4   0    29726.60    30781.08    150.34 o 
  -4   5   0    10816.95    11640.70     75.55 o 
  -1   5   0    49174.31    52028.13    392.74 o 
  -3   6   0    82627.42    82019.61    364.76 o 
   0   6   0     4010.00     4439.42     29.61 o 
  -5   7   0      338.53      208.84     11.23 o 
  -2   7   0     2945.66     2883.63     19.12 o 
  -7   8   0      494.33      701.11     24.46 o 
  -4   8   0    22209.99    21033.33     86.92 o 
  -1   8   0    30516.08    29382.46    142.63 o 
  -6   9   0     5989.02     6041.02     33.78 o 
  -3   9   0    21701.56    24577.74    109.58 o 
   0   9   0     5775.60     5758.41     39.97 o 
  -8  10   0    26686.15    25843.47    116.98 o 
  -5  10   0    11329.12    10953.68     68.26 o 
  -2  10   0    17209.90    15320.80     83.26 o 
 -10  11   0       59.82      114.17      7.85 o 
  -7  11   0     2978.44     3600.63     24.61 o 
  -4  11   0      404.26      274.06     10.73 o 
  -1  11   0     1479.96     1172.46     16.87 o 
  -9  12   0     2341.39     2219.41     18.67 o 
  -6  12   0    11329.90     9737.73    110.06 o 
  -3  12   0      500.41      335.65     10.44 o 
   0  12   0    44778.03    44664.88    230.54 o 
 -11  13   0     7981.01     7593.74     47.22 o 
  -8  13   0    23123.59    24688.67    112.82 o 
  -5  13   0     5051.56     4831.04     32.24 o 
  -2  13   0     1784.01     1831.24     22.58 o 
 -13  14   0     7411.32     7624.05     58.26 o 
 -10  14   0    62518.12    63711.43    316.81 o 
  -7  14   0     7795.48     8748.15     46.02 o 
  -4  14   0    52720.59    54446.94    234.82 o 
  -1  14   0      491.01      567.29     14.16 o 
 -12  15   0     7351.38     7379.22     48.33 o 
  -9  15   0    15526.88    15803.16     79.32 o 
  -6  15   0     7523.23     7616.33     46.02 o 
  -3  15   0     7383.56     7420.33     54.20 o 
   0  15   0     8398.31     8470.40     74.66 o 
 -14  16   0    30649.55    30225.37    145.00 o 
 -11  16   0     2682.90     2375.55     24.49 o 
  -8  16   0    12680.77    11666.83     90.51 o 
  -5  16   0      564.16      415.36     12.77 o 
  -2  16   0    30149.77    31003.94    186.47 o 
 -16  17   0      377.04      451.18     15.33 o 
 -13  17   0     3995.06     4199.63     35.42 o 
 -10  17   0     1754.75     1658.92     21.98 o 
  -7  17   0     6304.45     6455.73     49.61 o 
  -4  17   0     5995.29     5601.60     50.19 o 
  -1  17   0     3472.96     3632.43     38.32 o 
 -15  18   0    15540.58    15906.23     98.93 o 
 -12  18   0    16601.90    16588.08    110.23 o 
  -9  18   0       32.23       41.52      8.19 o 
  -6  18   0    11038.61    10759.25     72.62 o 
  -3  18   0     8812.19     9006.08     96.03 o 
   0  18   0    35677.42    37161.94    292.63 o 
 -17  19   0     3332.33     3318.51     38.23 o 
 -14  19   0     9406.01     8841.43     58.94 o 
 -11  19   0     3582.49     3581.49     49.47 o 
  -8  19   0       35.51       33.42      8.70 o 
  -5  19   0     3513.91     3270.24     42.61 o 
  -2  19   0     9935.73     9779.70     93.36 o 
 -19  20   0     3644.55     3646.35     41.68 o 
 -16  20   0    23651.71    23864.35    211.85 o 
 -13  20   0       37.23       40.68      9.49 o 
 -10  20   0     8924.21     8589.46    141.20 o 
  -7  20   0      190.42      239.79     11.55 o 
  -4  20   0     5035.95     4941.30     88.63 o 
  -1  20   0     2548.74     2481.34     34.34 o 
 -18  21   0     7942.19     7966.20    142.35 o 
 -15  21   0     1998.27     1846.64     40.14 o 
 -12  21   0      232.00      147.90     12.23 o 
  -9  21   0     2829.38     2482.58     43.38 o 
  -6  21   0     1252.24     1288.49     26.92 o 
  -3  21   0     2904.20     2773.20     43.30 o 
   0  21   0     5305.90     5375.89     53.90 o 
 -20  22   0    13873.17    14143.62    194.55 o 
 -17  22   0       35.02       62.02     13.91 o 
 -14  22   0      185.60      247.22     17.97 o 
 -11  22   0     3238.40     2909.53     49.34 o 
  -8  22   0    19704.94    19815.72    287.60 o 
  -5  22   0     4628.56     4673.74     71.77 o 
  -2  22   0     6590.95     6818.21     68.01 o 
 -22  23   0       12.81       31.56     11.37 o 
 -19  23   0     3787.58     3657.02     61.88 o 
 -16  23   0     2600.14     2510.25     82.45 o 
 -13  23   0     5635.99     5304.17     90.47 o 
 -10  23   0      517.00      560.90     24.42 o 
  -7  23   0        7.37       19.70     11.52 o 
  -4  23   0     7940.52     7718.72     74.82 o 
  -1  23   0        7.86        4.45     12.03 o 
 -21  24   0    15218.88    15432.52    279.93 o 
 -18  24   0     7169.09     6968.25    114.43 o 
 -15  24   0     1093.66     1126.67     34.86 o 
 -12  24   0     8769.29     8765.74    102.39 o 
  -9  24   0     1996.92     1854.58     41.04 o 
  -6  24   0     5172.38     5069.93     93.45 o 
  -3  24   0      620.13      645.09     23.62 o 
   0  24   0     2540.38     2733.21     79.96 o 
 -23  25   0      277.15      278.48     21.95 o 
 -20  25   0     3405.65     3512.54     63.55 o 
 -17  25   0       57.61       30.07     14.08 o 
 -14  25   0     2416.19     2271.92     49.44 o 
 -11  25   0     2399.28     2382.78     46.90 o 
  -8  25   0    12387.15    12851.25    248.39 o 
  -5  25   0       13.26        7.12     13.02 o 
  -2  25   0       15.37       -2.75     15.14 o 
 -25  26   0      107.51      167.42     23.99 o 
 -22  26   0     1989.88     1864.27    107.39 o 
 -19  26   0     1155.15     1212.86     38.64 o 
 -16  26   0     6049.85     6121.13     84.22 o 
 -13  26   0     2030.04     1891.52     46.01 o 
 -10  26   0     9627.09     9558.91    158.23 o 
  -7  26   0     3280.27     3285.45     58.35 o 
  -4  26   0     4735.09     5049.10    158.65 o 
  -1  26   0      914.66      900.95     41.25 o 
 -24  27   0       42.42       43.41     17.28 o 
 -21  27   0     1078.89     1086.30     53.20 o 
 -18  27   0     1906.81     1903.59     47.98 o 
 -15  27   0     1740.83     1623.66     50.95 o 
 -12  27   0      372.84      419.02     25.91 o 
  -9  27   0       30.18       36.85     15.06 o 
  -6  27   0      186.93      206.97     20.05 o 
  -3  27   0     1262.58     1154.65     46.27 o 
 -23  28   0     1994.80     1900.39     85.46 o 
 -20  28   0     5323.50     5713.87    140.85 o 
 -17  28   0      368.13      465.80     27.63 o 
 -14  28   0     5479.96     5793.72    102.28 o 
 -11  28   0      913.97      926.39     54.43 o 
  -8  28   0     3930.56     4217.45     86.03 o 
  -5  28   0      781.61      684.56     37.44 o 
 -22  29   0     2008.12     2230.49     55.09 o 
 -19  29   0       10.02        6.48     15.98 o 
 -16  29   0      653.46      629.71     40.57 o 
 -13  29   0      885.45      929.08     56.75 o 
 -10  29   0      868.76      841.62     42.77 o 
  -7  29   0        5.13       30.96     16.07 o 
 -18  30   0     2947.80     2948.12     63.40 o 
 -15  30   0     1864.34     1879.86     56.37 o 
 -12  30   0     6594.18     7005.14     99.10 o 
  -1   1   1     5452.29     5520.60     45.21 o 
  -3   2   1    52547.63    51949.15    303.00 o 
   0   2   1    76622.43    75223.47    381.09 o 
  -5   3   1   164079.00   157354.47    760.83 o 
  -2   3   1      613.07      649.63     12.25 o 
   1   3   1    58139.36    60851.45    435.72 o 
  -7   4   1     4061.47     4175.90     35.07 o 
  -4   4   1    81010.38    80255.75    362.82 o 
  -1   4   1     1187.61     1452.13     11.33 o 
   2   4   1    46455.00    45867.86    305.51 o 
  -9   5   1     6791.14     7497.46     38.27 o 
  -6   5   1    30985.20    33003.18    149.76 o 
  -3   5   1      948.81     1110.46     20.86 o 
   0   5   1     6911.94     7100.91     59.48 o 
   3   5   1    51980.24    54544.16    268.36 o 
 -11   6   1    22102.15    21208.86     91.21 o 
  -8   6   1    29212.68    28603.57    196.08 o 
  -5   6   1      238.88      267.72     18.82 o 
  -2   6   1    89620.17    89621.09    558.91 o 
   1   6   1    28552.47    29885.92    167.10 o 
   4   6   1    31899.11    29829.02    142.25 o 
 -13   7   1     5491.31     5618.68     33.07 o 
 -10   7   1    39494.82    41996.34    207.89 o 
  -7   7   1     6855.17     7013.30     50.65 o 
  -4   7   1     3103.95     2909.25     16.98 o 
  -1   7   1      760.60      652.86     17.84 o 
   2   7   1    23812.70    24360.85    126.78 o 
   5   7   1     8877.83     8710.40     47.64 o 
 -15   8   1     3127.98     3202.41     27.06 o 
 -12   8   1   179368.67   179857.95   1078.77 o 
  -9   8   1     3137.30     3625.22     25.63 o 
  -6   8   1     7186.94     6716.91     34.48 o 
  -3   8   1     4875.16     5496.41     40.42 o 
   0   8   1    56098.73    54800.78    281.83 o 
   3   8   1       15.29        2.26     12.32 o 
   6   8   1    39976.27    41737.80    181.88 o 
 -17   9   1     4518.23     4794.26     36.18 o 
 -14   9   1    18082.48    19514.95     95.97 o 
 -11   9   1    18973.81    19510.71    104.60 o 
  -8   9   1     4633.13     4559.68     28.30 o 
  -5   9   1     4042.70     3798.13     25.19 o 
  -2   9   1    24863.68    26310.96    148.74 o 
   1   9   1     2565.83     1953.46     23.00 o 
   4   9   1     4157.13     5186.15     35.93 o 
   7   9   1    15248.06    16301.63     91.43 o 
 -19  10   1     3724.15     3706.75     47.70 o 
 -16  10   1    35265.45    35292.14    180.48 o 
 -13  10   1      220.59      131.97      6.15 o 
 -10  10   1    17777.66    16523.65     92.85 o 
  -7  10   1     7866.50     7476.14     39.18 o 
  -4  10   1     5837.21     5311.84     40.09 o 
  -1  10   1       15.83       18.15      5.12 o 
   2  10   1    74569.07    80737.16    412.10 o 
   5  10   1    10301.32    10465.45     65.87 o 
   8  10   1    11697.69    12058.80    110.96 o 
 -21  11   1     4579.97     4486.61     84.68 o 
 -18  11   1     2121.28     2018.50     26.84 o 
 -15  11   1     3524.67     3706.88     29.66 o 
 -12  11   1     4895.54     4325.22     27.37 o 
  -9  11   1    27732.02    29506.51    122.84 o 
  -6  11   1     7627.86     9398.96     43.88 o 
  -3  11   1     2868.63     2818.70     21.80 o 
   0  11   1     6109.20     6868.44     53.00 o 
   3  11   1     4096.55     4201.13     47.24 o 
   6  11   1     1235.57     1206.45     22.68 o 
   9  11   1     3267.06     3220.99     49.35 o 
 -23  12   1      148.54      113.64     15.30 o 
 -20  12   1     4473.21     4241.68     49.92 o 
 -17  12   1     1492.38     1520.60     23.41 o 
 -14  12   1    13147.51    12541.82     78.88 o 
 -11  12   1     2710.38     2314.74     24.18 o 
  -8  12   1    12303.25    10788.51     53.59 o 
  -5  12   1     4876.97     5871.69     35.58 o 
  -2  12   1    15956.54    15035.79    135.43 o 
   1  12   1     2073.13     1932.02     26.20 o 
   4  12   1     8629.92     8222.76     64.26 o 
   7  12   1     6551.33     6436.03     58.74 o 
  10  12   1     4277.05     4489.60     84.96 o 
 -25  13   1     3759.13     3560.11     82.47 o 
 -22  13   1     2032.48     1938.22     63.26 o 
 -19  13   1     4204.99     4122.24     41.40 o 
 -16  13   1      313.13      415.25     23.79 o 
 -13  13   1     6105.98     6161.42     44.65 o 
 -10  13   1     1973.66     1838.71     17.19 o 
  -7  13   1      995.04      896.93     11.04 o 
  -4  13   1     9490.60    10016.97     94.96 o 
  -1  13   1    10487.38    10900.34     84.37 o 
   2  13   1    12222.28    12833.55     88.67 o 
   5  13   1      638.56      676.12     18.73 o 
   8  13   1     1178.35     1056.99     29.64 o 
  11  13   1     2522.49     2360.45     46.62 o 
 -27  14   1     2814.28     2816.89     81.82 o 
 -24  14   1     4440.23     4572.45     66.11 o 
 -21  14   1      215.99      247.93     15.66 o 
 -18  14   1    10568.07    10151.32     72.25 o 
 -15  14   1    18921.46    19351.29    137.87 o 
 -12  14   1    24808.63    23425.17    168.83 o 
  -9  14   1     2942.37     2709.29     23.55 o 
  -6  14   1      604.72      348.53     11.81 o 
  -3  14   1    23460.73    23680.26    125.98 o 
   0  14   1    45618.41    47223.46    232.24 o 
   3  14   1    12271.61    12289.19     80.14 o 
   6  14   1     5822.58     5829.46     56.96 o 
   9  14   1      383.62      294.66     19.24 o 
  12  14   1     6140.90     6220.50    143.28 o 
 -29  15   1     2224.25     2094.86     63.18 o 
 -26  15   1        7.14       15.74     13.39 o 
 -23  15   1      392.94      391.60     26.15 o 
 -20  15   1     3131.34     2968.84     36.01 o 
 -17  15   1      428.15      414.04     14.53 o 
 -14  15   1      103.37      181.95      9.94 o 
 -11  15   1     8077.51     7430.66     42.94 o 
  -8  15   1     4807.33     4982.88     31.69 o 
  -5  15   1    16029.65    18523.20    103.15 o 
  -2  15   1     3045.78     2981.51     31.34 o 
   1  15   1      260.25      236.52     12.22 o 
   4  15   1      692.74      674.25     17.83 o 
   7  15   1     2794.06     2815.82     47.94 o 
  10  15   1      261.94      266.23     25.32 o 
  13  15   1        6.49        8.82     18.30 o 
 -28  16   1     6125.63     6458.46    134.85 o 
 -25  16   1      156.25      136.39     16.88 o 
 -22  16   1    22642.87    22327.83    153.95 o 
 -19  16   1    22202.91    22222.42    130.96 o 
 -16  16   1    54578.96    54864.07    295.40 o 
 -13  16   1     8395.47     8151.67     62.84 o 
 -10  16   1    44036.93    45364.61    186.45 o 
  -7  16   1     4582.83     4336.31     34.47 o 
  -4  16   1    23930.16    24090.88    130.58 o 
  -1  16   1    15214.80    15793.25    139.90 o 
   2  16   1    12157.85    12242.16     82.45 o 
   5  16   1      235.68      192.42     13.63 o 
   8  16   1     5474.87     5029.42     72.82 o 
  11  16   1      134.91      184.17     20.60 o 
  14  16   1     5801.80     6177.72     93.17 o 
 -30  17   1      366.68      437.55     34.00 o 
 -27  17   1      893.05      818.27     32.39 o 
 -24  17   1     2632.39     2568.46     58.86 o 
 -21  17   1      122.82      141.28     11.60 o 
 -18  17   1    11218.72    11209.56     83.76 o 
 -15  17   1     1282.21     1439.59     31.10 o 
 -12  17   1     3097.65     3292.85     30.40 o 
  -9  17   1     6947.85     7057.36     51.31 o 
  -6  17   1    10239.43    10603.02     69.80 o 
  -3  17   1      365.80      331.38     13.04 o 
   0  17   1     2205.76     2099.47     29.09 o 
   3  17   1     3951.66     4188.96     86.29 o 
   6  17   1     1464.51     1440.02     62.45 o 
   9  17   1       77.41       74.46     15.90 o 
  12  17   1     4136.77     4209.89     82.35 o 
 -29  18   1     1391.84     1401.69     53.33 o 
 -26  18   1     6013.11     6208.16    115.56 o 
 -23  18   1        7.55       15.93     10.72 o 
 -20  18   1     2278.33     2262.80     40.23 o 
 -17  18   1      639.61      592.45     17.50 o 
 -14  18   1    15352.97    14983.82     94.84 o 
 -11  18   1     3947.35     3964.90     38.97 o 
  -8  18   1    25945.00    26524.91    207.06 o 
  -5  18   1     4099.71     4156.55     39.71 o 
  -2  18   1    29767.75    30138.66    286.92 o 
   1  18   1     1034.78     1018.71     21.87 o 
   4  18   1     7996.93     7963.06     76.08 o 
   7  18   1      583.56      561.67     28.42 o 
  10  18   1     7297.49     7490.68    213.66 o 
 -28  19   1     1052.11      953.75     55.78 o 
 -25  19   1      266.83      264.22     20.54 o 
 -22  19   1      975.02      913.09     22.97 o 
 -19  19   1       39.31       56.47      9.38 o 
 -16  19   1      213.03      186.11     12.61 o 
 -13  19   1     6552.20     6356.13     53.19 o 
 -10  19   1    11277.93    11436.35    119.27 o 
  -7  19   1     4356.24     4046.82     50.28 o 
  -4  19   1       37.46      112.17     10.75 o 
  -1  19   1     1354.22     1340.62     24.83 o 
   2  19   1     2917.63     2735.69     72.22 o 
   5  19   1     6643.03     6397.70    181.61 o 
   8  19   1     2089.75     2069.99     64.10 o 
 -27  20   1      186.23      161.45     19.35 o 
 -24  20   1    12844.42    13382.04    166.02 o 
 -21  20   1     3369.87     3459.47     68.94 o 
 -18  20   1     1818.61     1881.65     39.89 o 
 -15  20   1     5447.82     5407.52     50.14 o 
 -12  20   1    19249.84    18887.01    210.25 o 
  -9  20   1      245.52      227.09     13.79 o 
  -6  20   1    24765.25    25476.05    228.35 o 
  -3  20   1      395.57      379.12     16.95 o 
   0  20   1     4840.65     4925.12     56.70 o 
   3  20   1      980.55      992.43     27.67 o 
   6  20   1    17778.76    19091.96    340.64 o 
   9  20   1      490.42      408.49     28.09 o 
 -29  21   1      266.02      250.72     29.55 o 
 -26  21   1     2033.28     2085.20     47.63 o 
 -23  21   1     1753.69     1565.38     39.77 o 
 -20  21   1      572.61      625.41     19.79 o 
 -17  21   1     4589.18     4601.71     54.88 o 
 -14  21   1      816.02      799.14     24.69 o 
 -11  21   1     1762.93     1589.37     30.36 o 
  -8  21   1      194.11      192.89     14.42 o 
  -5  21   1        8.70       14.71      9.02 o 
  -2  21   1     1498.51     1387.04     48.36 o 
   1  21   1     6156.64     6164.40     86.87 o 
   4  21   1      298.94      310.20     23.04 o 
   7  21   1     2753.85     2692.07     71.78 o 
 -28  22   1     1446.62     1428.30     54.86 o 
 -25  22   1      395.27      431.15     37.31 o 
 -22  22   1     7601.59     7967.68     70.49 o 
 -19  22   1     2027.48     2050.99     37.65 o 
 -16  22   1    19141.67    19468.96    467.82 o 
 -13  22   1       14.59        6.27     11.43 o 
 -10  22   1     6865.58     6727.47     67.90 o 
  -7  22   1     1089.24     1001.99     57.84 o 
  -4  22   1     1069.13     1128.56     27.11 o 
  -1  22   1      534.37      522.13     24.76 o 
   2  22   1     6747.93     7056.87    413.51 o 
   5  22   1      206.20      154.23     20.78 o 
 -27  23   1     1701.00     1674.57     44.58 o 
 -24  23   1     1257.82     1323.35     29.14 o 
 -21  23   1      512.60      511.26     22.29 o 
 -18  23   1     3387.86     3365.27     98.74 o 
 -15  23   1     7895.93     7773.24     99.84 o 
 -12  23   1     2741.08     2739.19     55.13 o 
  -9  23   1    18384.53    18127.83    133.24 o 
  -6  23   1     3043.35     2881.89     61.72 o 
  -3  23   1      564.06      571.52     21.83 o 
   0  23   1      480.43      517.58     27.00 o 
   3  23   1     4586.58     4606.06    192.97 o 
 -26  24   1     4161.76     4433.24     79.87 o 
 -23  24   1        4.72       13.94     14.43 o 
 -20  24   1     1820.62     1862.99     74.50 o 
 -17  24   1       57.76       67.15     15.22 o 
 -14  24   1     7766.77     7816.20     93.43 o 
 -11  24   1      637.99      589.24     30.88 o 
  -8  24   1     6883.93     6755.55     71.79 o 
  -5  24   1     7018.81     7051.89    150.21 o 
  -2  24   1    11070.08    11346.87    236.65 o 
   1  24   1     1066.87      984.77     43.38 o 
   4  24   1     6468.20     6829.46    288.84 o 
 -25  25   1     1135.94     1118.24     37.47 o 
 -22  25   1     1063.15     1022.37     39.84 o 
 -19  25   1        7.58        4.55     13.25 o 
 -16  25   1     6485.42     6240.52     88.43 o 
 -13  25   1      491.16      466.66     25.28 o 
 -10  25   1     1400.27     1361.63     44.59 o 
  -7  25   1       48.27       66.73     14.76 o 
  -4  25   1      973.33     1012.36     40.60 o 
  -1  25   1      676.35      673.36     29.04 o 
   2  25   1       31.02       40.87     21.10 o 
 -24  26   1     4979.06     4632.37    158.56 o 
 -21  26   1       84.12       61.78     17.13 o 
 -18  26   1     4326.19     4356.77     81.55 o 
 -15  26   1      111.52       97.28     16.90 o 
 -12  26   1    24517.73    24006.47    205.03 o 
  -9  26   1       39.62       32.98     14.73 o 
  -6  26   1     1823.45     1998.28     66.07 o 
  -3  26   1      588.72      617.01     33.81 o 
   0  26   1     1129.24     1106.06     47.02 o 
 -23  27   1     3493.04     3595.44     66.40 o 
 -20  27   1     1987.00     1929.26     71.24 o 
 -17  27   1       22.14       20.34     15.49 o 
 -14  27   1      311.59      264.46     22.72 o 
 -11  27   1      855.56      841.92     35.31 o 
  -8  27   1     3631.87     3545.35    152.44 o 
  -5  27   1      422.91      363.53     29.30 o 
  -2  27   1     2369.54     2591.08     97.80 o 
 -22  28   1     2255.57     2250.59     53.95 o 
 -19  28   1     1430.48     1354.30     57.57 o 
 -16  28   1     4058.39     4257.94    100.75 o 
 -13  28   1     2677.34     2654.54     56.92 o 
 -10  28   1     5669.06     5933.59    109.78 o 
  -7  28   1       29.65       41.25     14.20 o 
  -4  28   1     3308.27     3193.25    103.60 o 
 -21  29   1       64.30       70.34     18.75 o 
 -18  29   1      140.22      168.24     21.23 o 
 -15  29   1      195.19      205.88     21.83 o 
 -12  29   1      609.27      514.72     29.17 o 
  -9  29   1     1660.24     1569.36     45.82 o 
 -17  30   1     2946.70     2927.35     63.03 o 
 -14  30   1      547.87      638.33     32.87 o 
   0   1   2    19650.10    21333.26    126.21 o 
  -2   2   2    10551.47    11624.06     61.67 o 
   1   2   2   124685.80   123069.91    598.00 o 
  -4   3   2    51687.12    55607.48    234.83 o 
  -1   3   2    81587.25    87330.17    449.59 o 
   2   3   2    32131.34    34154.29    160.87 o 
  -6   4   2   365629.12   340358.84   3151.67 o 
  -3   4   2     2009.79     2061.27     19.98 o 
   0   4   2     9723.97     8959.20     60.19 o 
   3   4   2    33405.85    34705.16    190.33 o 
  -8   5   2     5653.89     6888.76    164.05 o 
  -5   5   2     2376.06     2089.36     16.88 o 
  -2   5   2    41567.24    42630.04    197.76 o 
   1   5   2      685.84      594.93      9.60 o 
   4   5   2     2348.03     2646.35     27.11 o 
 -10   6   2    36920.55    36880.03    203.60 o 
  -7   6   2    16478.22    16763.91    103.18 o 
  -4   6   2    61893.68    61065.12    237.00 o 
  -1   6   2      885.84     1026.07     23.33 o 
   2   6   2    85330.40    89197.27   1044.67 o 
   5   6   2     1742.03     1786.18     19.25 o 
 -12   7   2    22438.77    24345.24    184.73 o 
  -9   7   2    57374.26    62315.25    264.27 o 
  -6   7   2    14736.83    13956.31     84.84 o 
  -3   7   2    45379.11    46779.13    198.37 o 
   0   7   2    18210.17    19047.81    118.57 o 
   3   7   2    33041.99    34505.31    166.63 o 
   6   7   2     1851.87     2633.55     23.16 o 
 -14   8   2     9532.74     8763.40     53.60 o 
 -11   8   2    20446.73    21396.49     94.92 o 
  -8   8   2    78045.80    79130.70    373.63 o 
  -5   8   2      737.37      789.47     11.02 o 
  -2   8   2    38844.25    38336.33    266.10 o 
   1   8   2     4749.71     4907.54     31.44 o 
   4   8   2    61873.55    64747.80    332.33 o 
   7   8   2       26.43       25.82      7.40 o 
 -16   9   2     9908.42     9746.62     59.55 o 
 -13   9   2      206.49      402.81     16.86 o 
 -10   9   2     2075.56     1904.29     19.86 o 
  -7   9   2    20782.44    21890.60     94.65 o 
  -4   9   2     2467.41     3082.34     24.92 o 
  -1   9   2      678.28      488.04      9.01 o 
   2   9   2    10791.61    11327.23     64.46 o 
   5   9   2     8033.76     8462.20     58.82 o 
   8   9   2      203.83      160.42     10.59 o 
 -18  10   2     6094.59     6113.12    104.72 o 
 -15  10   2     9879.13    10115.28     60.58 o 
 -12  10   2    41472.91    42002.08    187.02 o 
  -9  10   2     3141.20     2639.40     24.84 o 
  -6  10   2      670.21      382.70      8.97 o 
  -3  10   2     4820.92     5099.86     33.32 o 
   0  10   2    23773.30    23323.53    108.94 o 
   3  10   2      988.15      778.96     12.50 o 
   6  10   2    12706.13    12682.53    133.25 o 
   9  10   2     4970.03     5173.55     64.89 o 
 -20  11   2     8097.03     7981.89     75.02 o 
 -17  11   2    13928.65    14262.99     90.78 o 
 -14  11   2    17310.34    16999.88     89.01 o 
 -11  11   2     4595.43     4442.15     33.41 o 
  -8  11   2      612.81      705.49     13.45 o 
  -5  11   2    13879.28    13598.79     63.82 o 
  -2  11   2    40905.79    43054.19    188.15 o 
   1  11   2     3615.06     3961.71     30.48 o 
   4  11   2    15956.28    16882.79    107.48 o 
   7  11   2      163.73      117.98      9.91 o 
  10  11   2     2192.35     2009.01     41.20 o 
 -22  12   2     9445.36     9436.38    154.23 o 
 -19  12   2      571.00      589.66     22.86 o 
 -16  12   2    27925.28    27543.86    150.32 o 
 -13  12   2     6827.62     6508.94     55.41 o 
 -10  12   2     7926.82     6630.16     43.46 o 
  -7  12   2     1306.02     1693.32     16.99 o 
  -4  12   2    37208.37    35995.33    198.39 o 
  -1  12   2     3551.70     3727.05     27.75 o 
   2  12   2    28041.10    27982.43    162.56 o 
   5  12   2      373.46      367.98     17.40 o 
   8  12   2    17559.18    17715.36    290.01 o 
  11  12   2    14068.80    13764.80    129.02 o 
 -24  13   2      979.24      954.88     35.85 o 
 -21  13   2     6145.86     6162.70     65.66 o 
 -18  13   2      955.92      956.17     20.31 o 
 -15  13   2       54.99       51.49      7.59 o 
 -12  13   2      137.48       65.88      5.95 o 
  -9  13   2     4210.79     4448.71     45.63 o 
  -6  13   2     1557.54     1294.85     14.19 o 
  -3  13   2      579.68      534.56      9.53 o 
   0  13   2     1431.61     1242.55     22.05 o 
   3  13   2      460.03      456.60     18.91 o 
   6  13   2     9937.68    10126.50     82.30 o 
   9  13   2     2674.34     2722.67     49.25 o 
  12  13   2      906.48      861.32     31.54 o 
 -26  14   2    12645.16    12754.72    129.62 o 
 -23  14   2      162.36      159.27     15.23 o 
 -20  14   2     9808.29    10042.03     87.40 o 
 -17  14   2       54.61       38.85      7.86 o 
 -14  14   2     5235.64     5026.42     54.29 o 
 -11  14   2     2689.17     2563.63     25.28 o 
  -8  14   2    39123.00    40412.43    243.39 o 
  -5  14   2     5195.63     5231.02     33.30 o 
  -2  14   2    14812.99    14307.94     79.23 o 
   1  14   2     7184.22     6957.74     59.58 o 
   4  14   2     3753.38     3588.64     55.70 o 
   7  14   2      645.62      564.75     24.45 o 
  10  14   2    11994.65    12760.01    144.03 o 
  13  14   2      882.13      907.74     33.53 o 
 -28  15   2      143.70      127.05     19.41 o 
 -25  15   2     1477.70     1420.91     39.48 o 
 -22  15   2     4258.87     4321.92     55.10 o 
 -19  15   2      595.97      535.57     17.27 o 
 -16  15   2     5131.41     5043.30     47.05 o 
 -13  15   2      994.22      816.27     17.74 o 
 -10  15   2      484.17      452.38     10.42 o 
  -7  15   2       11.06       64.84     11.39 o 
  -4  15   2     3990.34     3943.32     33.35 o 
  -1  15   2       70.42       52.33     19.91 o 
   2  15   2      686.90      696.62     23.12 o 
   5  15   2      200.66      259.53     16.88 o 
   8  15   2      635.68      633.86     27.04 o 
  11  15   2      374.22      344.87     22.63 o 
  14  15   2      112.06      117.31     24.49 o 
 -27  16   2     3313.77     3626.89     80.15 o 
 -24  16   2     8600.67     9050.59     88.06 o 
 -21  16   2     4346.32     4125.80     53.10 o 
 -18  16   2    26461.77    26635.00    151.88 o 
 -15  16   2      403.90      346.12     20.14 o 
 -12  16   2    20874.39    20558.15    203.43 o 
  -9  16   2     3427.58     3298.77     27.16 o 
  -6  16   2    34439.36    34879.06    292.37 o 
  -3  16   2    14096.61    14700.03     83.21 o 
   0  16   2    24290.01    25064.99    139.36 o 
   3  16   2     4390.84     4263.91     62.18 o 
   6  16   2    19599.08    19700.69    175.81 o 
   9  16   2      799.46      756.93     47.06 o 
  12  16   2     3535.31     3351.06    120.63 o 
 -29  17   2       10.23       11.69     15.20 o 
 -26  17   2     1065.63     1059.65     35.44 o 
 -23  17   2       24.95       18.37     10.94 o 
 -20  17   2       45.27       63.92      9.74 o 
 -17  17   2       94.53      109.46     10.24 o 
 -14  17   2    12123.88    12341.48     83.44 o 
 -11  17   2      988.17      887.97     16.07 o 
  -8  17   2      433.55      482.25     14.18 o 
  -5  17   2      273.19      199.76     10.74 o 
  -2  17   2      245.12      254.14     10.76 o 
   1  17   2       16.96       18.04      8.79 o 
   4  17   2     6863.88     6594.12    116.28 o 
   7  17   2    13418.57    13725.28    311.85 o 
  10  17   2      304.68      385.38     31.57 o 
 -28  18   2     6799.99     7002.42    116.17 o 
 -25  18   2      920.06      877.87     32.70 o 
 -22  18   2    11815.24    12061.78    103.04 o 
 -19  18   2    21580.47    21319.90    130.53 o 
 -16  18   2     6025.68     5991.26     93.36 o 
 -13  18   2     2436.92     2404.03     31.02 o 
 -10  18   2    24983.19    25330.67    181.87 o 
  -7  18   2     2466.80     2259.78     29.27 o 
  -4  18   2     7015.49     6621.63     55.87 o 
  -1  18   2     3055.07     2891.90     39.33 o 
   2  18   2      943.23      864.73     24.56 o 
   5  18   2      565.94      439.58     23.88 o 
   8  18   2     9692.58    10191.73    284.71 o 
  11  18   2      499.51      487.23     35.89 o 
 -27  19   2      519.81      655.26     30.54 o 
 -24  19   2      711.48      710.03     36.04 o 
 -21  19   2     7713.98     7986.80     88.63 o 
 -18  19   2     1634.53     1481.08     27.06 o 
 -15  19   2     7336.25     7197.72    112.78 o 
 -12  19   2     5719.35     5792.65     75.27 o 
  -9  19   2     2791.58     2759.31     32.98 o 
  -6  19   2     1222.21     1198.07     22.74 o 
  -3  19   2     2303.85     2363.56     32.53 o 
   0  19   2       41.73       34.31     11.70 o 
   3  19   2     1834.55     1800.41     35.23 o 
   6  19   2     2845.76     2681.31     86.60 o 
   9  19   2      617.86      571.46     38.55 o 
 -29  20   2      456.12      457.89     28.70 o 
 -26  20   2     4321.65     4213.70     91.37 o 
 -23  20   2      966.10      947.08     28.66 o 
 -20  20   2      413.73      446.10     17.80 o 
 -17  20   2      975.61      894.51     21.77 o 
 -14  20   2    24116.01    23617.03    299.78 o 
 -11  20   2      678.32      625.38     24.71 o 
  -8  20   2    26939.03    27491.23    154.31 o 
  -5  20   2     3206.26     2928.73     45.17 o 
  -2  20   2    11421.67    11691.77    140.37 o 
   1  20   2     4550.77     4321.41     62.33 o 
   4  20   2     8979.71     9432.01    220.62 o 
   7  20   2     1709.65     1857.14     66.83 o 
 -28  21   2     1050.65     1032.75     37.79 o 
 -25  21   2      322.85      315.54     19.88 o 
 -22  21   2      158.81      120.03     12.49 o 
 -19  21   2       13.00       30.46      9.30 o 
 -16  21   2      542.09      536.28     21.08 o 
 -13  21   2     4022.13     4073.19     51.20 o 
 -10  21   2    15113.16    14789.27    249.86 o 
  -7  21   2     7626.21     7798.62     64.47 o 
  -4  21   2     4540.62     4399.99     72.98 o 
  -1  21   2     2412.04     2520.48     46.61 o 
   2  21   2      943.45     1000.83     32.33 o 
   5  21   2        9.97       34.04     19.25 o 
 -27  22   2      724.08      760.50     47.31 o 
 -24  22   2     4735.98     4725.93     89.52 o 
 -21  22   2      169.42      204.45     13.99 o 
 -18  22   2     3809.88     3849.18     87.23 o 
 -15  22   2     4153.06     4115.29     52.82 o 
 -12  22   2    14797.70    14487.81    133.69 o 
  -9  22   2     2398.07     2397.22     46.59 o 
  -6  22   2     5778.03     5819.89     83.88 o 
  -3  22   2      370.24      364.28     18.44 o 
   0  22   2     6310.52     6513.48    135.29 o 
   3  22   2      863.68      943.97     42.92 o 
   6  22   2     2338.06     2343.31     67.95 o 
 -26  23   2      947.76      882.65     30.31 o 
 -23  23   2     7525.88     7415.07    120.42 o 
 -20  23   2     2358.90     2519.47     65.18 o 
 -17  23   2     2262.34     2223.70     39.52 o 
 -14  23   2     1871.99     1516.06     38.75 o 
 -11  23   2     1985.58     2110.13     45.24 o 
  -8  23   2      143.14      182.08     14.73 o 
  -5  23   2     6179.83     6221.08     82.84 o 
  -2  23   2     4554.35     4662.91     86.93 o 
   1  23   2      509.23      573.95     27.95 o 
   4  23   2     1355.19     1291.30     50.28 o 
 -25  24   2      136.48       91.74     18.61 o 
 -22  24   2     9727.44    10014.94    156.00 o 
 -19  24   2      157.62      193.61     27.42 o 
 -16  24   2     5673.90     5352.71     84.91 o 
 -13  24   2     3206.58     3259.26     57.99 o 
 -10  24   2     1813.30     2038.16     45.67 o 
  -7  24   2     1551.42     1453.09     43.16 o 
  -4  24   2     6358.14     6594.17     94.48 o 
  -1  24   2      456.08      458.02     22.05 o 
   2  24   2     5503.05     5759.24     84.75 o 
 -24  25   2     2282.90     2150.00     71.01 o 
 -21  25   2     1487.93     1479.60     41.91 o 
 -18  25   2     2072.60     2157.83     74.45 o 
 -15  25   2       63.69       91.42     16.69 o 
 -12  25   2     1289.41     1280.50     43.10 o 
  -9  25   2     1284.03     1262.22     37.55 o 
  -6  25   2       57.01       52.74     13.24 o 
  -3  25   2      333.75      314.50     19.80 o 
   0  25   2     3764.17     3867.75     57.90 o 
 -23  26   2       50.58       93.21     18.02 o 
 -20  26   2     8091.82     8519.68    153.27 o 
 -17  26   2      772.48      643.44     29.89 o 
 -14  26   2     8737.91     8533.46    104.66 o 
 -11  26   2      417.59      391.03     24.58 o 
  -8  26   2     8672.83     8911.75    253.44 o 
  -5  26   2     1954.09     1880.93     46.85 o 
  -2  26   2     7179.37     7043.56     93.98 o 
 -22  27   2     2676.20     2623.20     57.53 o 
 -19  27   2     1372.50     1468.41     43.85 o 
 -16  27   2      461.37      412.36     46.75 o 
 -13  27   2      105.39      104.96     17.95 o 
 -10  27   2     1437.02     1429.86     42.10 o 
  -7  27   2      924.76      924.09     44.05 o 
  -4  27   2     1905.31     2012.50     50.31 o 
 -21  28   2     2489.65     2696.34     59.11 o 
 -18  28   2     1357.83     1398.64     43.04 o 
 -15  28   2     1244.55     1241.96     67.66 o 
 -12  28   2      376.32      386.42     25.82 o 
  -9  28   2      306.50      304.91     24.10 o 
  -6  28   2     6801.16     6921.27    166.98 o 
 -20  29   2      944.44      915.02     64.36 o 
 -17  29   2     1053.06     1056.58     39.38 o 
 -14  29   2     1177.87     1208.03     41.65 o 
 -11  29   2      776.18      741.51     35.39 o 
   0   0   3   168611.47   165501.59   1695.83 o 
   1   1   3    19356.81    20491.02    134.88 o 
  -1   2   3    10286.33     9540.21     93.57 o 
   2   2   3    36488.47    36480.91    174.49 o 
  -3   3   3    23982.74    25797.87    129.06 o 
   0   3   3     1357.54     1299.05     32.50 o 
   3   3   3       17.17       20.32      7.62 o 
  -5   4   3    55223.44    57279.71    456.74 o 
  -2   4   3    10828.04    10033.59     58.87 o 
   1   4   3     2563.61     2470.20     41.93 o 
   4   4   3   121411.86   126317.98   1682.24 o 
  -7   5   3    19510.03    20950.87    110.35 o 
  -4   5   3     5466.59     5840.64     37.30 o 
  -1   5   3     4703.19     4829.26     42.82 o 
   2   5   3     1138.12     1177.18     17.84 o 
   5   5   3    22589.49    23324.70    200.54 o 
  -9   6   3    21076.64    21577.32    119.33 o 
  -6   6   3    11861.02    11311.04     67.40 o 
  -3   6   3    38915.05    42152.93    226.25 o 
   0   6   3    33032.17    33439.09    170.77 o 
   3   6   3      179.61      132.90      7.40 o 
   6   6   3      483.29      326.67     23.22 o 
 -11   7   3    19089.88    19912.52    104.31 o 
  -8   7   3     4627.31     3939.80     77.92 o 
  -5   7   3     4273.54     3679.46     30.60 o 
  -2   7   3      795.44     1040.62     44.98 o 
   1   7   3     1242.57     1173.42     14.66 o 
   4   7   3       35.98       54.14      9.82 o 
   7   7   3      105.48       88.47      8.88 o 
 -13   8   3     2921.23     2913.57     35.07 o 
 -10   8   3    33938.88    32582.40    213.85 o 
  -7   8   3      425.19      553.11     10.53 o 
  -4   8   3    16140.63    14560.40    107.70 o 
  -1   8   3    19667.03    19896.64     95.72 o 
   2   8   3    40931.56    43380.55    330.26 o 
   5   8   3     7537.24     7743.12     61.91 o 
   8   8   3     6811.33     6415.96     55.01 o 
 -15   9   3     3912.41     3668.85     33.36 o 
 -12   9   3     2236.42     2346.61     26.86 o 
  -9   9   3     1896.46     2417.02     25.25 o 
  -6   9   3    21640.81    22306.45    156.11 o 
  -3   9   3     8812.17     8317.94     48.92 o 
   0   9   3       70.62       37.82      4.79 o 
   3   9   3     6143.62     6739.45     48.16 o 
   6   9   3      627.62      618.11     17.36 o 
   9   9   3      987.68      905.66     22.27 o 
 -17  10   3      387.90      330.69     11.86 o 
 -14  10   3    13171.36    12965.71     81.03 o 
 -11  10   3    11302.66    12193.00     69.52 o 
  -8  10   3    67594.92    71559.90    348.66 o 
  -5  10   3     8479.47     8979.06     52.23 o 
  -2  10   3    20694.34    19287.37     94.90 o 
   1  10   3     4836.72     5662.52     38.49 o 
   4  10   3    36897.15    37532.20    403.32 o 
   7  10   3      459.63      429.39     21.29 o 
  10  10   3    11380.54    11439.68    112.63 o 
 -19  11   3     3547.24     3123.97     51.09 o 
 -16  11   3     4009.79     3855.86     35.09 o 
 -13  11   3      951.05     1062.79     18.33 o 
 -10  11   3     1451.90     1146.12     19.58 o 
  -7  11   3     1701.60     1629.63     17.65 o 
  -4  11   3     3271.64     2973.12     27.56 o 
  -1  11   3     7125.72     7009.03     44.68 o 
   2  11   3    10896.00    10905.67    101.44 o 
   5  11   3     7403.57     7311.33     64.28 o 
   8  11   3     1180.42     1017.24     35.32 o 
  11  11   3      636.53      744.81     28.30 o 
 -21  12   3       46.73       37.29     12.52 o 
 -18  12   3     1438.24     1550.64     28.68 o 
 -15  12   3       18.31       38.34      6.38 o 
 -12  12   3    11158.59    10160.35     62.29 o 
  -9  12   3     2413.70     2492.00     22.22 o 
  -6  12   3    32240.03    32626.78    149.96 o 
  -3  12   3     2060.17     1947.48     20.96 o 
   0  12   3    30839.76    31368.00    284.89 o 
   3  12   3      247.11      254.36     25.88 o 
   6  12   3    18455.85    18893.24    134.02 o 
   9  12   3      482.23      458.52     23.84 o 
  12  12   3    14630.13    15316.47    144.48 o 
 -23  13   3      140.90      168.89     18.22 o 
 -20  13   3     2992.33     2985.38     45.77 o 
 -17  13   3      399.16      442.25     15.67 o 
 -14  13   3     1616.05     1641.78     31.54 o 
 -11  13   3      605.12      530.11     13.48 o 
  -8  13   3    21532.00    21764.87    100.04 o 
  -5  13   3    18466.55    18713.14     94.89 o 
  -2  13   3     8695.97     9800.18    110.72 o 
   1  13   3      694.13      595.57     22.86 o 
   4  13   3      992.05      945.59     30.51 o 
   7  13   3     5761.73     5246.57     99.65 o 
  10  13   3     2669.50     2604.60     51.20 o 
  13  13   3     1298.34     1077.90     35.93 o 
 -25  14   3      363.60      346.69     23.25 o 
 -22  14   3    18364.13    18647.87    140.58 o 
 -19  14   3      309.72      290.59     14.03 o 
 -16  14   3    11638.96    11889.53     82.86 o 
 -13  14   3      260.90      307.94     10.96 o 
 -10  14   3    20751.13    20591.10    184.67 o 
  -7  14   3     5830.78     6089.40     42.55 o 
  -4  14   3    29506.73    29882.01    163.54 o 
  -1  14   3      644.61      705.83     19.94 o 
   2  14   3      450.86      429.17     17.07 o 
   5  14   3      352.57      315.02     32.44 o 
   8  14   3    20429.32    19958.53    168.58 o 
  11  14   3     1350.26     1164.69     36.82 o 
  14  14   3     5704.04     5739.64    105.89 o 
 -27  15   3      357.80      373.30     25.61 o 
 -24  15   3     1430.45     1497.53     40.31 o 
 -21  15   3     4612.46     4413.94     56.81 o 
 -18  15   3     2757.87     2584.51     35.03 o 
 -15  15   3    22521.35    22832.01    133.09 o 
 -12  15   3    17749.10    17312.87     94.19 o 
  -9  15   3     5770.58     5330.63     56.78 o 
  -6  15   3     3585.85     3337.68     34.94 o 
  -3  15   3     4546.13     4782.10     45.88 o 
   0  15   3     3547.89     3717.18     44.95 o 
   3  15   3      574.62      585.57     20.11 o 
   6  15   3     6037.98     5800.12    189.45 o 
   9  15   3     1129.11      987.51     33.71 o 
  12  15   3       25.65       45.51     16.34 o 
 -26  16   3     3554.00     3375.22     91.95 o 
 -23  16   3     3902.34     3802.51     54.83 o 
 -20  16   3     3766.70     3849.97     44.68 o 
 -17  16   3      918.78      843.63     20.99 o 
 -14  16   3    14863.80    14556.78     95.54 o 
 -11  16   3      869.51      803.45     16.01 o 
  -8  16   3    20304.19    19869.22    217.31 o 
  -5  16   3      634.29      575.26     15.96 o 
  -2  16   3     4375.41     4309.18     42.49 o 
   1  16   3      361.31      312.55     15.80 o 
   4  16   3    20988.96    21700.13    175.19 o 
   7  16   3      510.93      524.21     26.31 o 
  10  16   3     3599.78     3978.17     67.42 o 
 -28  17   3     2704.84     2511.24     63.23 o 
 -25  17   3     2932.48     2791.80     48.79 o 
 -22  17   3      561.82      590.03     23.65 o 
 -19  17   3     1344.42     1327.42     26.38 o 
 -16  17   3     4403.01     4537.10     50.26 o 
 -13  17   3      692.71      596.17     17.40 o 
 -10  17   3     9558.28     9844.65     79.61 o 
  -7  17   3    11059.94    11598.27     78.74 o 
  -4  17   3      773.58      885.20     19.82 o 
  -1  17   3      345.25      291.99     15.04 o 
   2  17   3     7704.35     7815.32     74.48 o 
   5  17   3       52.78       57.85     13.40 o 
   8  17   3     1948.51     1733.66     44.29 o 
  11  17   3     1611.28     1686.75     58.64 o 
 -27  18   3      699.01      804.99     34.89 o 
 -24  18   3    12275.51    12881.54    113.58 o 
 -21  18   3      406.67      397.47     17.07 o 
 -18  18   3    17474.06    17061.02    112.23 o 
 -15  18   3    15610.21    15131.52    100.51 o 
 -12  18   3    15359.94    15029.79    130.32 o 
  -9  18   3     1989.97     1862.31     51.96 o 
  -6  18   3    17479.29    18109.78    124.79 o 
  -3  18   3     9209.96     9160.40     96.37 o 
   0  18   3    17871.29    18408.53    131.91 o 
   3  18   3     6260.93     6101.44     66.55 o 
   6  18   3     1726.38     1685.11     44.16 o 
   9  18   3      391.31      433.11     33.13 o 
 -26  19   3     1090.70     1241.57     35.02 o 
 -23  19   3     5137.37     5020.31     64.44 o 
 -20  19   3      394.62      330.79     15.84 o 
 -17  19   3     1091.10     1087.63     23.74 o 
 -14  19   3    18102.66    17949.71    143.85 o 
 -11  19   3       61.88       55.46     12.62 o 
  -8  19   3      139.16      117.63     11.44 o 
  -5  19   3     4133.29     4238.94     44.58 o 
  -2  19   3     1857.35     1918.24     34.69 o 
   1  19   3      403.46      356.94     24.63 o 
   4  19   3      983.55      988.85     42.09 o 
   7  19   3     1423.64     1431.79     52.03 o 
 -28  20   3     3042.58     3332.58     79.59 o 
 -25  20   3     1517.99     1620.45     38.56 o 
 -22  20   3    10244.18     9881.92     82.08 o 
 -19  20   3      720.35      672.42     20.68 o 
 -16  20   3    13337.10    13727.67    218.52 o 
 -13  20   3      157.40      173.11     14.43 o 
 -10  20   3    12729.61    12293.48    116.86 o 
  -7  20   3     1899.19     1986.48     30.28 o 
  -4  20   3     4760.21     4860.37     49.77 o 
  -1  20   3      680.06      689.55     23.36 o 
   2  20   3    13525.74    13902.35    140.81 o 
   5  20   3       23.83       22.98     17.55 o 
   8  20   3     3841.33     3731.50    112.03 o 
 -27  21   3       14.24       18.80     14.50 o 
 -24  21   3      298.82      323.25     25.09 o 
 -21  21   3      371.58      381.24     17.56 o 
 -18  21   3       68.70       75.64     12.92 o 
 -15  21   3      307.86      293.56     17.15 o 
 -12  21   3       13.79       30.52     12.75 o 
  -9  21   3     1791.47     1672.10     38.82 o 
  -6  21   3     1745.06     1741.30     32.96 o 
  -3  21   3     1862.08     1762.10     44.45 o 
   0  21   3        6.64        9.81     11.23 o 
   3  21   3      164.39      176.96     16.33 o 
   6  21   3     2319.78     2194.66    108.34 o 
 -26  22   3     2379.71     2376.33     53.60 o 
 -23  22   3     1212.86     1183.81     30.55 o 
 -20  22   3    19809.22    20059.62    169.40 o 
 -17  22   3     2814.04     2832.50     52.24 o 
 -14  22   3     2805.62     2767.25     89.31 o 
 -11  22   3     6711.54     6221.90    137.26 o 
  -8  22   3     8232.98     8532.47    179.06 o 
  -5  22   3     2809.18     2987.85     45.72 o 
  -2  22   3     3714.06     3800.92     53.38 o 
   1  22   3      693.72      718.64     26.35 o 
   4  22   3     1814.24     1710.16     59.70 o 
 -25  23   3      451.12      464.00     24.04 o 
 -22  23   3     1494.72     1387.67     35.05 o 
 -19  23   3     5712.63     5281.15     65.42 o 
 -16  23   3      623.40      657.82     23.83 o 
 -13  23   3        7.84       10.96     12.60 o 
 -10  23   3       73.57       71.13     14.93 o 
  -7  23   3     2861.82     2763.53     52.44 o 
  -4  23   3       21.85       34.93     12.55 o 
  -1  23   3     4979.75     4766.33     62.19 o 
   2  23   3       16.15       32.54     16.83 o 
 -24  24   3     2563.58     2840.80     50.24 o 
 -21  24   3     1689.19     1704.95     49.62 o 
 -18  24   3     5137.06     5326.13     87.79 o 
 -15  24   3       64.77       60.45     15.00 o 
 -12  24   3     5727.57     6035.94     81.26 o 
  -9  24   3      868.08      820.59     31.09 o 
  -6  24   3    11379.11    11362.99    150.48 o 
  -3  24   3      101.96      107.82     14.92 o 
   0  24   3     2950.22     3259.78     52.80 o 
 -23  25   3      136.03      150.34     17.26 o 
 -20  25   3       42.92       46.73     13.95 o 
 -17  25   3      157.84      122.98     18.27 o 
 -14  25   3      117.15      109.00     17.16 o 
 -11  25   3       22.31       40.91     15.05 o 
  -8  25   3      428.14      384.44     24.03 o 
  -5  25   3     9851.01    10269.68    141.91 o 
  -2  25   3      125.59      109.87     15.83 o 
 -22  26   3     2698.40     2944.45     60.52 o 
 -19  26   3      582.79      686.19     45.94 o 
 -16  26   3     1797.42     1825.96     48.38 o 
 -13  26   3     2486.50     2342.40     52.34 o 
 -10  26   3     1307.10     1392.26     41.18 o 
  -7  26   3      567.41      487.56     33.90 o 
  -4  26   3     7350.86     7395.07    118.75 o 
 -21  27   3      814.62      809.61     35.11 o 
 -18  27   3     1145.55     1111.39     39.29 o 
 -15  27   3     3247.67     3087.22     61.09 o 
 -12  27   3     2089.52     1975.24     49.67 o 
  -9  27   3      381.66      433.84     33.31 o 
  -6  27   3      991.50      929.44     53.73 o 
 -20  28   3     3911.07     4074.78    104.52 o 
 -17  28   3      682.68      694.27     33.75 o 
 -14  28   3     2213.15     2149.36     52.61 o 
 -11  28   3     1270.18     1191.16     40.23 o 
  -8  28   3     4549.09     4483.89     94.00 o 
  -1   1   4    12542.96    12005.46     90.63 o 
  -3   2   4      121.94      104.29      8.65 o 
   0   2   4    39983.54    39175.51    245.91 o 
  -5   3   4     1141.75      950.70     17.96 o 
  -2   3   4     2299.65     1975.76     28.92 o 
   1   3   4    34195.59    34473.92    213.12 o 
  -7   4   4     8425.66     9063.54     59.24 o 
  -4   4   4    11407.46    10475.40     91.59 o 
  -1   4   4     1685.63     1682.04     21.14 o 
   2   4   4    54476.90    55220.69    321.54 o 
  -9   5   4       44.73      106.62      7.36 o 
  -6   5   4    36280.66    40305.44    205.95 o 
  -3   5   4       52.59      109.24      8.02 o 
   0   5   4       13.06       46.95      5.97 o 
   3   5   4    13708.32    12934.33     90.24 o 
 -11   6   4    49215.08    53014.83    412.34 o 
  -8   6   4      117.29      224.39     41.68 o 
  -5   6   4    15195.40    15399.89     89.80 o 
  -2   6   4    39660.02    39123.71    203.24 o 
   1   6   4     5580.24     5902.25     44.76 o 
   4   6   4    30862.37    30892.63    259.27 o 
 -13   7   4     4140.40     4003.71     57.38 o 
 -10   7   4     3626.69     4344.63     34.81 o 
  -7   7   4     2720.13     2765.54     29.45 o 
  -4   7   4      857.07      687.69     14.39 o 
  -1   7   4     4052.14     4131.66     35.90 o 
   2   7   4      188.23      122.90      6.75 o 
   5   7   4       28.51       28.74      8.84 o 
 -15   8   4      953.89      893.62     20.43 o 
 -12   8   4    61485.57    63820.87    497.42 o 
  -9   8   4     2691.90     2856.54     31.08 o 
  -6   8   4    32364.45    32569.64    151.01 o 
  -3   8   4     7961.52     8421.18     57.18 o 
   0   8   4    30277.11    29875.83    163.60 o 
   3   8   4    12039.93    11998.96     78.73 o 
   6   8   4    29875.26    30261.67    310.30 o 
 -17   9   4     9383.73     9204.57     89.68 o 
 -14   9   4       21.52       27.84      7.40 o 
 -11   9   4     1950.55     1997.25     27.66 o 
  -8   9   4    10221.33    10132.83     68.00 o 
  -5   9   4      244.45      267.00     10.43 o 
  -2   9   4       42.12       77.35      6.81 o 
   1   9   4     9724.78     9715.93     58.21 o 
   4   9   4      321.97      267.97     15.77 o 
   7   9   4     2336.00     2419.26     41.28 o 
 -19  10   4     3967.86     3506.00     46.25 o 
 -16  10   4     6806.24     6508.27     67.21 o 
 -13  10   4     7139.65     7289.13     57.00 o 
 -10  10   4    21459.12    20857.24    121.59 o 
  -7  10   4     6547.11     6212.07     40.54 o 
  -4  10   4    19295.07    19200.19     97.96 o 
  -1  10   4    14324.02    14527.75     78.97 o 
   2  10   4     7816.67     7710.39     56.26 o 
   5  10   4     3271.08     3148.77     40.00 o 
   8  10   4    22140.74    22090.88    179.93 o 
 -21  11   4      434.22      385.03     22.69 o 
 -18  11   4       34.95       84.10     10.96 o 
 -15  11   4    18974.66    19543.80    146.79 o 
 -12  11   4     4201.62     3868.46     35.77 o 
  -9  11   4       67.55      116.09      8.02 o 
  -6  11   4     8058.50     8520.38     56.12 o 
  -3  11   4     4630.75     4523.18     35.93 o 
   0  11   4     5114.31     5274.60     41.68 o 
   3  11   4      527.10      438.94     17.00 o 
   6  11   4     1264.07     1143.89     45.25 o 
   9  11   4     8322.66     8087.43    122.30 o 
 -23  12   4      106.85       83.37     16.14 o 
 -20  12   4     7337.61     7834.20    164.35 o 
 -17  12   4     7487.49     7381.99     55.78 o 
 -14  12   4     7088.91     7150.24     53.08 o 
 -11  12   4      449.29      418.07     13.56 o 
  -8  12   4    38006.75    38578.35    248.98 o 
  -5  12   4     3772.93     3962.26     33.66 o 
  -2  12   4     9993.27    10728.48     64.21 o 
   1  12   4      361.06      323.02     17.34 o 
   4  12   4     4906.70     4858.12     53.12 o 
   7  12   4    10842.69    10745.51    222.38 o 
  10  12   4     4319.35     4462.81     68.73 o 
 -25  13   4       40.07       45.96     16.04 o 
 -22  13   4     1601.00     1541.35     40.19 o 
 -19  13   4     2595.08     2525.84     42.46 o 
 -16  13   4     2881.53     2641.50     30.74 o 
 -13  13   4     2836.19     2615.13     32.67 o 
 -10  13   4    14206.79    14369.98     83.11 o 
  -7  13   4     5870.23     6140.91     44.65 o 
  -4  13   4       14.34       42.31     11.05 o 
  -1  13   4     6819.72     7004.25     73.63 o 
   2  13   4     3067.85     3180.48     42.05 o 
   5  13   4      263.66      294.65     18.21 o 
   8  13   4     2243.34     2024.45     42.15 o 
  11  13   4     1194.05     1121.60     37.39 o 
 -27  14   4       85.79       48.43     17.61 o 
 -24  14   4     2233.67     2003.06     61.93 o 
 -21  14   4       42.53       66.85     12.79 o 
 -18  14   4      583.40      618.05     19.33 o 
 -15  14   4     1814.83     1707.66     24.72 o 
 -12  14   4    24745.88    24027.89    124.50 o 
  -9  14   4       94.40      120.54     10.42 o 
  -6  14   4     3336.04     3194.06     30.71 o 
  -3  14   4     1213.01     1110.82     23.60 o 
   0  14   4    11234.66    11252.19    170.51 o 
   3  14   4     8385.19     8426.39     89.97 o 
   6  14   4    15714.20    16058.04    212.45 o 
   9  14   4      344.97      258.26     21.15 o 
  12  14   4     5112.31     5021.59     78.99 o 
 -26  15   4      365.87      257.03     23.01 o 
 -23  15   4     1061.43     1020.40     34.83 o 
 -20  15   4     2722.04     2489.75     43.33 o 
 -17  15   4      524.72      473.26     21.26 o 
 -14  15   4       25.30       38.79      7.42 o 
 -11  15   4     6189.18     6216.51     52.66 o 
  -8  15   4    11540.90    11167.92    124.51 o 
  -5  15   4     9479.89    10050.99     72.08 o 
  -2  15   4     2565.34     2499.76     36.22 o 
   1  15   4      592.28      616.13     21.28 o 
   4  15   4      137.90      145.22     22.23 o 
   7  15   4     2867.95     2787.35     66.53 o 
  10  15   4     2876.70     3015.14     59.70 o 
 -25  16   4        4.35        9.05     13.46 o 
 -22  16   4     5820.07     5379.56     67.38 o 
 -19  16   4       34.53       26.86      9.70 o 
 -16  16   4     5740.06     5790.97     55.33 o 
 -13  16   4       26.76       45.59      7.52 o 
 -10  16   4     4805.46     4776.70     48.04 o 
  -7  16   4       82.14      119.28     21.14 o 
  -4  16   4     7753.33     8029.67     68.83 o 
  -1  16   4     2171.35     2045.36     35.02 o 
   2  16   4    13550.31    14171.98    285.37 o 
   5  16   4     5556.22     5473.69     72.74 o 
   8  16   4     3396.74     3159.34     64.68 o 
  11  16   4       62.89       83.97     18.46 o 
 -27  17   4     1568.30     1747.58     48.55 o 
 -24  17   4      357.55      257.35     19.27 o 
 -21  17   4     2910.95     2457.86     43.99 o 
 -18  17   4     6790.78     6926.28     93.52 o 
 -15  17   4      407.47      398.99     15.86 o 
 -12  17   4     1960.11     1678.40     32.75 o 
  -9  17   4     1488.27     1553.45     29.59 o 
  -6  17   4     2146.22     2215.79     31.07 o 
  -3  17   4     1128.60     1023.93     22.28 o 
   0  17   4    19111.25    19821.21    384.47 o 
   3  17   4     1690.35     1709.59     34.77 o 
   6  17   4      160.77      125.28     27.74 o 
   9  17   4       20.49       26.68     15.79 o 
 -26  18   4     3056.66     3173.32     62.78 o 
 -23  18   4      179.88      217.73     18.25 o 
 -20  18   4    16905.64    16965.39    152.20 o 
 -17  18   4     1473.03     1403.93     27.78 o 
 -14  18   4    19340.88    19298.58    122.07 o 
 -11  18   4     2940.01     2798.22     40.34 o 
  -8  18   4    16210.11    16587.30    178.22 o 
  -5  18   4      469.07      470.23     17.23 o 
  -2  18   4     6500.87     6703.18    112.32 o 
   1  18   4      821.47      849.49     26.38 o 
   4  18   4    13864.55    14198.09    273.98 o 
   7  18   4      273.77      234.59     28.56 o 
 -25  19   4       56.36       74.25     15.86 o 
 -22  19   4     2097.91     2036.32     78.87 o 
 -19  19   4       54.70       61.12     11.08 o 
 -16  19   4      432.77      478.13     18.11 o 
 -13  19   4     1652.24     1724.94     34.79 o 
 -10  19   4     2815.75     2888.73     41.79 o 
  -7  19   4     3059.06     2750.98     40.97 o 
  -4  19   4     7582.33     7380.99    127.89 o 
  -1  19   4      115.06      147.22     16.96 o 
   2  19   4      241.49      293.23     18.26 o 
   5  19   4      646.30      648.80     37.90 o 
   8  19   4       45.44       74.98     22.77 o 
 -24  20   4    15059.28    15704.37    133.64 o 
 -21  20   4      542.42      625.34     21.77 o 
 -18  20   4    12182.24    12277.59     93.77 o 
 -15  20   4     6541.43     6002.15     68.02 o 
 -12  20   4     5577.43     5391.25    108.43 o 
  -9  20   4     1800.09     1783.22     35.18 o 
  -6  20   4    18523.66    19126.25    186.81 o 
  -3  20   4      350.70      321.34     18.25 o 
   0  20   4    12319.21    12621.69    273.14 o 
   3  20   4      108.26       99.20     16.95 o 
   6  20   4     2738.75     2714.14     73.10 o 
 -26  21   4      356.67      395.04     24.27 o 
 -23  21   4      317.70      294.15     22.21 o 
 -20  21   4     4080.60     3895.46     48.96 o 
 -17  21   4     6922.28     7115.34     76.94 o 
 -14  21   4      489.03      462.60     24.30 o 
 -11  21   4       12.64       24.99     12.61 o 
  -8  21   4       41.85       47.50     10.81 o 
  -5  21   4      570.35      525.99     25.20 o 
  -2  21   4     4167.50     3922.03     54.36 o 
   1  21   4     5089.59     5152.36     76.45 o 
   4  21   4      598.00      546.97     37.05 o 
 -25  22   4     2063.01     2046.82     51.80 o 
 -22  22   4     6118.12     6019.80     73.42 o 
 -19  22   4      289.56      286.96     19.06 o 
 -16  22   4     3904.72     4136.23     57.28 o 
 -13  22   4       50.49       27.87     14.10 o 
 -10  22   4     2303.85     2176.48     63.68 o 
  -7  22   4     2125.48     2001.88     59.56 o 
  -4  22   4     3541.43     3488.70     87.43 o 
  -1  22   4      295.82      332.68     20.31 o 
   2  22   4     6592.35     7462.33    119.69 o 
 -24  23   4     3604.37     3806.15     72.03 o 
 -21  23   4     1915.32     1855.83     40.75 o 
 -18  23   4     2095.27     2085.54     52.01 o 
 -15  23   4     3063.78     3051.02     57.44 o 
 -12  23   4      419.07      410.68     24.34 o 
  -9  23   4      788.53      763.14     31.15 o 
  -6  23   4     7530.79     7346.40    144.86 o 
  -3  23   4     1520.36     1511.76     41.43 o 
   0  23   4       48.02       45.09     13.84 o 
 -23  24   4       47.92       76.79     15.98 o 
 -20  24   4     4771.37     4808.08     65.94 o 
 -17  24   4       56.54       51.08     16.16 o 
 -14  24   4     8325.86     8161.61    159.65 o 
 -11  24   4     4797.91     4731.44     82.60 o 
  -8  24   4    10648.03    10927.56    372.42 o 
  -5  24   4      120.32      107.86     17.84 o 
  -2  24   4     3528.93     3569.10     89.79 o 
 -22  25   4        7.77        9.55     13.96 o 
 -19  25   4     2710.58     2546.24     47.76 o 
 -16  25   4      689.40      801.07     72.68 o 
 -13  25   4     1892.20     1847.51     46.93 o 
 -10  25   4      370.38      387.06     24.93 o 
  -7  25   4      285.65      325.71     30.29 o 
  -4  25   4       27.24       25.65     15.84 o 
 -21  26   4      206.91      221.72     19.86 o 
 -18  26   4     3214.17     3396.69     65.19 o 
 -15  26   4      781.18      750.90     33.34 o 
 -12  26   4     7562.71     7638.91     99.46 o 
  -9  26   4      207.73      168.15     26.74 o 
  -6  26   4      710.99      723.25     40.75 o 
 -17  27   4     1631.46     1750.28     48.06 o 
 -14  27   4     4886.56     4833.39     78.53 o 
 -11  27   4     1906.14     1887.92     61.08 o 
  -8  27   4      710.04      762.09     42.89 o 
   0   1   5     2773.86     2979.30     54.28 o 
  -2   2   5     1108.01      882.34     21.42 o 
   1   2   5     2313.60     2130.62     33.25 o 
  -4   3   5     4893.23     4606.70     51.52 o 
  -1   3   5     4100.76     4828.67     52.96 o 
   2   3   5      742.52      810.29     19.03 o 
  -6   4   5    33686.75    33853.82    193.30 o 
  -3   4   5       19.23       38.54     13.76 o 
   0   4   5    11547.36    11181.23     92.27 o 
   3   4   5     3693.27     3533.24     39.60 o 
  -8   5   5     2188.40     2038.03     29.95 o 
  -5   5   5     2290.25     2104.15     33.99 o 
  -2   5   5    23151.99    23706.22    144.69 o 
   1   5   5      544.10      538.07     14.59 o 
   4   5   5     2878.34     2821.90     31.61 o 
 -10   6   5    28884.70    29079.26    173.00 o 
  -7   6   5     4292.90     4409.92     45.43 o 
  -4   6   5    59024.77    60934.53    620.70 o 
  -1   6   5     1470.98     1468.48     22.53 o 
   2   6   5    13610.79    12680.05    123.38 o 
   5   6   5     1157.27     1139.56     38.37 o 
 -12   7   5       20.92       38.75      8.63 o 
  -9   7   5      379.57      402.60     15.32 o 
  -6   7   5    26972.22    27539.78    173.25 o 
  -3   7   5    20435.98    20487.91    119.18 o 
   0   7   5     5769.34     5581.87     46.91 o 
   3   7   5     1164.94     1078.78     44.52 o 
   6   7   5        9.31       16.26      8.01 o 
 -14   8   5    31013.38    31321.53    277.82 o 
 -11   8   5     2594.23     2378.48     33.91 o 
  -8   8   5    16783.04    16435.54    100.91 o 
  -5   8   5     3100.53     3202.10     38.58 o 
  -2   8   5    31309.64    31491.76    164.88 o 
   1   8   5       13.72       23.42      6.03 o 
   4   8   5     9821.80     9866.73     98.11 o 
   7   8   5      260.99      282.58     17.50 o 
 -16   9   5       16.37       27.25     11.42 o 
 -13   9   5     4501.94     4448.01     64.22 o 
 -10   9   5     4536.88     4431.75     47.47 o 
  -7   9   5     9928.78    10333.95     80.20 o 
  -4   9   5       17.04        8.82      6.79 o 
  -1   9   5      717.36      686.07     15.00 o 
   2   9   5     4082.09     4023.06     39.90 o 
   5   9   5     1178.69     1179.65     50.01 o 
   8   9   5     6855.51     6651.54     77.59 o 
 -18  10   5    16487.51    16482.52    148.50 o 
 -15  10   5    18412.98    17794.40    121.97 o 
 -12  10   5    10469.20    10420.98    128.02 o 
  -9  10   5     1027.05      900.02     19.83 o 
  -6  10   5    15043.25    14742.21     90.78 o 
  -3  10   5      670.04      513.40     13.72 o 
   0  10   5      830.26      708.33     15.39 o 
   3  10   5     8521.83     8492.06     74.56 o 
   6  10   5     4158.42     4077.27     73.94 o 
   9  10   5     1007.94     1197.96     33.24 o 
 -20  11   5     9977.04     9427.74    139.30 o 
 -17  11   5     2697.83     2546.91     45.34 o 
 -14  11   5     7575.12     7500.01     62.27 o 
 -11  11   5    10543.76    10334.16     74.86 o 
  -8  11   5      268.56      263.07     12.11 o 
  -5  11   5     1255.19     1104.30     18.66 o 
  -2  11   5      615.79      607.95     14.66 o 
   1  11   5     4356.78     4357.83     81.76 o 
   4  11   5      842.25      919.16     28.69 o 
   7  11   5     1720.10     1719.48     78.99 o 
  10  11   5      124.78       50.50     18.05 o 
 -22  12   5     2545.51     2655.89     56.35 o 
 -19  12   5      154.29      124.62     16.90 o 
 -16  12   5    14460.42    14594.32     90.80 o 
 -13  12   5      106.16      102.48      9.34 o 
 -10  12   5    12294.00    12168.79     76.92 o 
  -7  12   5     2699.05     2681.88     32.67 o 
  -4  12   5    33738.20    34816.44    416.82 o 
  -1  12   5     8027.33     7931.76     93.16 o 
   2  12   5    20962.37    21793.00    271.13 o 
   5  12   5     2042.18     1987.79     41.21 o 
   8  12   5     7081.49     7239.30     84.87 o 
  11  12   5      904.40      897.76     34.08 o 
 -24  13   5      466.50      430.50     30.39 o 
 -21  13   5        8.59       11.14     12.80 o 
 -18  13   5      484.80      333.02     19.13 o 
 -15  13   5        7.87        9.37      7.22 o 
 -12  13   5      122.06      121.40      9.44 o 
  -9  13   5     4619.91     4614.30     45.15 o 
  -6  13   5     2806.85     2590.59     40.21 o 
  -3  13   5      997.47      972.57     24.57 o 
   0  13   5        7.98       12.90      9.51 o 
   3  13   5       55.05       61.56     12.95 o 
   6  13   5       77.02       65.94     14.25 o 
   9  13   5     3329.45     3226.64     73.57 o 
  12  13   5      481.68      529.97     29.21 o 
 -26  14   5     1251.57     1183.71     41.74 o 
 -23  14   5       15.04        8.12     13.38 o 
 -20  14   5     7721.53     7374.97    125.42 o 
 -17  14   5     1925.65     1986.37     33.04 o 
 -14  14   5     1163.26     1313.46     23.14 o 
 -11  14   5     1333.06     1319.67     22.50 o 
  -8  14   5    13633.19    13270.92     88.61 o 
  -5  14   5     5075.51     5118.79     90.88 o 
  -2  14   5     2139.33     2049.49     34.98 o 
   1  14   5      798.75      863.57     25.25 o 
   4  14   5     8288.16     8306.17    122.12 o 
   7  14   5     1359.40     1349.49     37.14 o 
  10  14   5     5196.36     4868.49    134.39 o 
 -25  15   5       78.42      109.18     19.24 o 
 -22  15   5     3744.33     3406.51     73.48 o 
 -19  15   5      492.31      403.82     20.98 o 
 -16  15   5     1511.59     1403.77     27.98 o 
 -13  15   5      945.97      892.94     19.70 o 
 -10  15   5       39.79       31.39      8.06 o 
  -7  15   5      229.60      210.07     13.73 o 
  -4  15   5     6045.74     6003.28     63.66 o 
  -1  15   5       16.22       21.74     10.26 o 
   2  15   5      442.01      413.46     19.09 o 
   5  15   5     1581.23     1506.44     38.73 o 
   8  15   5        6.68       43.94     19.54 o 
  11  15   5      582.45      569.67     31.24 o 
 -24  16   5      513.08      494.43     28.18 o 
 -21  16   5     1465.68     1345.10     38.40 o 
 -18  16   5    14514.22    14340.15    135.92 o 
 -15  16   5      549.91      449.15     17.29 o 
 -12  16   5     4811.35     4645.42     43.98 o 
  -9  16   5     5280.38     4817.07     81.35 o 
  -6  16   5     9814.08     9724.65     96.36 o 
  -3  16   5       38.08       41.14     14.04 o 
   0  16   5     6285.23     6462.89     78.97 o 
   3  16   5      253.79      233.40     18.94 o 
   6  16   5     4732.97     4774.17     70.64 o 
   9  16   5      277.89      266.52     23.04 o 
 -23  17   5       37.40       15.49     14.52 o 
 -20  17   5     1659.98     1609.64     37.30 o 
 -17  17   5     1547.10     1339.48     27.94 o 
 -14  17   5      525.39      444.47     17.32 o 
 -11  17   5     1860.12     1901.57     34.62 o 
  -8  17   5      539.63      512.74     23.62 o 
  -5  17   5      312.70      265.96     15.68 o 
  -2  17   5      840.97      796.32     25.40 o 
   1  17   5     8996.85     8807.33    135.59 o 
   4  17   5      646.93      669.33     45.78 o 
   7  17   5     1640.63     1566.80     55.42 o 
 -25  18   5      397.34      418.30     27.58 o 
 -22  18   5     6503.35     6475.01     83.13 o 
 -19  18   5      366.34      400.93     18.17 o 
 -16  18   5     1249.56     1312.73     27.91 o 
 -13  18   5      203.55      276.08     28.96 o 
 -10  18   5     4077.07     4376.73     54.37 o 
  -7  18   5      297.44      286.31     16.65 o 
  -4  18   5     9409.21     9212.69    132.29 o 
  -1  18   5       13.67       15.04     10.73 o 
   2  18   5     4568.33     4744.70     69.93 o 
   5  18   5     1048.49     1040.06     35.50 o 
 -24  19   5     1493.57     1328.24     37.96 o 
 -21  19   5      618.34      614.38     26.45 o 
 -18  19   5     2989.50     3061.87     44.50 o 
 -15  19   5       15.36       43.54     11.92 o 
 -12  19   5     1090.00      977.34     74.27 o 
  -9  19   5     1066.86      936.38     26.21 o 
  -6  19   5     5628.21     5642.97     75.26 o 
  -3  19   5     2797.85     2722.66     51.62 o 
   0  19   5      171.14      128.32     15.02 o 
   3  19   5       46.49       54.17     21.96 o 
   6  19   5      307.39      278.23     30.10 o 
 -23  20   5      518.34      533.51     26.15 o 
 -20  20   5     2733.20     2769.43     54.57 o 
 -17  20   5     1630.59     1487.14     42.46 o 
 -14  20   5    11691.71    11562.81    152.06 o 
 -11  20   5     9297.36     9183.16    259.70 o 
  -8  20   5    11648.39    12303.56    206.63 o 
  -5  20   5      741.99      722.19     29.17 o 
  -2  20   5     4481.23     4504.16     85.26 o 
   1  20   5     2173.83     2166.75     48.52 o 
   4  20   5     4605.17     4975.37    165.93 o 
 -22  21   5     2074.39     2286.15     46.27 o 
 -19  21   5      926.51      905.09     35.46 o 
 -16  21   5     1607.49     1578.70     73.71 o 
 -13  21   5     5653.01     5467.99     97.14 o 
 -10  21   5     5570.51     5560.60    235.64 o 
  -7  21   5      426.57      504.00     26.52 o 
  -4  21   5     3548.60     3479.93     79.27 o 
  -1  21   5     2404.23     2489.85     64.40 o 
   2  21   5     1816.27     1775.16     50.67 o 
 -21  22   5      615.57      540.38     25.93 o 
 -18  22   5     1664.25     1726.92     39.47 o 
 -15  22   5      476.97      333.88     23.70 o 
 -12  22   5    12090.93    11736.03    150.22 o 
  -9  22   5      243.04      204.30     25.89 o 
  -6  22   5     3071.69     3176.05     58.41 o 
  -3  22   5        5.73        9.98     13.67 o 
   0  22   5     3305.26     3337.27     74.72 o 
 -20  23   5     2483.36     2601.35     49.50 o 
 -17  23   5      171.90      169.27     19.75 o 
 -14  23   5        8.13       11.96     13.44 o 
 -11  23   5     1632.84     1652.17     43.48 o 
  -8  23   5     1156.27     1335.88     76.91 o 
  -5  23   5      218.15      215.83     20.74 o 
  -2  23   5     3338.77     3401.84     63.46 o 
 -19  24   5        2.39        1.14     12.88 o 
 -16  24   5     5789.25     6067.77     87.81 o 
 -13  24   5     1352.68     1388.52     42.07 o 
 -10  24   5     3843.08     3975.64    252.50 o 
  -7  24   5       12.39       42.49     33.71 o 
  -4  24   5     8233.40     8781.15    345.91 o 
 -18  25   5      757.37      771.83     35.06 o 
 -15  25   5     1477.20     1468.17     52.58 o 
 -12  25   5      706.35      700.29     32.64 o 
  -9  25   5      382.06      410.84     62.33 o 
  -6  25   5       14.74       21.39     20.76 o 
 -14  26   5     5693.67     5792.48    263.91 o 
 -11  26   5      634.17      675.61     48.29 o 
   0   0   6    12703.05    12488.55    182.61 o 
   1   1   6      857.43      790.82     23.57 o 
  -1   2   6       73.40       68.29     10.53 o 
   2   2   6    21115.51    21224.83    173.40 o 
  -3   3   6        9.96       68.71     28.28 o 
   0   3   6      892.82      827.15     24.12 o 
   3   3   6       16.25       10.71      8.73 o 
  -5   4   6     3744.62     3310.14     53.95 o 
  -2   4   6     4432.46     4246.51     60.40 o 
   1   4   6     4853.91     4651.85     56.45 o 
   4   4   6    10499.18    10228.04     82.43 o 
  -7   5   6     5397.40     5419.95     62.50 o 
  -4   5   6     5586.26     5589.31     63.39 o 
  -1   5   6     1096.33     1008.70     26.37 o 
   2   5   6     3512.00     3459.29     42.60 o 
   5   5   6     1985.25     1960.82     32.51 o 
  -9   6   6      690.54      708.42     20.64 o 
  -6   6   6    27403.14    27955.90    336.69 o 
  -3   6   6     2808.15     2886.72     43.71 o 
   0   6   6     1687.64     1541.28     33.02 o 
   3   6   6      218.85      238.38     13.64 o 
   6   6   6     4849.98     4866.54     53.60 o 
 -11   7   6      801.29      621.09     20.31 o 
  -8   7   6     4472.89     4182.88     54.53 o 
  -5   7   6     4619.80     4433.74     55.81 o 
  -2   7   6     6978.53     7362.02     66.81 o 
   1   7   6     2897.46     2858.00     34.89 o 
   4   7   6       11.12       13.58      8.26 o 
   7   7   6      168.17      152.42     12.70 o 
 -13   8   6     1365.82     1306.38     36.34 o 
 -10   8   6    16305.69    15533.47    111.78 o 
  -7   8   6      143.26      113.19     15.62 o 
  -4   8   6    29277.68    31108.94    189.00 o 
  -1   8   6     2701.30     2588.37     38.12 o 
   2   8   6     4524.37     4631.42     45.93 o 
   5   8   6     7506.89     7510.87     76.79 o 
   8   8   6      753.86      854.97     29.64 o 
 -15   9   6      888.69      821.18     29.09 o 
 -12   9   6     7521.72     7488.22     76.08 o 
  -9   9   6     7903.40     7797.59    107.51 o 
  -6   9   6     1982.77     1757.86     49.16 o 
  -3   9   6     6990.03     7014.87     70.83 o 
   0   9   6      416.09      443.67     15.91 o 
   3   9   6     1967.31     2069.01     33.84 o 
   6   9   6     2870.47     2753.00     49.10 o 
   9   9   6     2091.41     1930.63     51.85 o 
 -17  10   6     3428.59     3350.36     55.78 o 
 -14  10   6     6200.67     6236.97     74.71 o 
 -11  10   6     1365.80     1305.43     27.67 o 
  -8  10   6    15959.43    15738.16    146.08 o 
  -5  10   6      139.17      126.55     12.74 o 
  -2  10   6    14223.03    14085.42    162.57 o 
   1  10   6     1248.08     1220.12     25.59 o 
   4  10   6     6295.09     6341.04    101.19 o 
   7  10   6     1373.53     1354.91     36.31 o 
  10  10   6     6129.47     5872.31     95.20 o 
 -19  11   6      832.69      775.72     40.57 o 
 -16  11   6     4170.61     3876.30     62.55 o 
 -13  11   6     3476.82     3407.67     45.24 o 
 -10  11   6      305.02      270.78     14.81 o 
  -7  11   6     5539.47     5612.12     58.43 o 
  -4  11   6     2779.34     2720.62     34.56 o 
  -1  11   6      763.62      762.68     19.80 o 
   2  11   6     6785.92     6311.80    110.23 o 
   5  11   6     1754.75     1932.88     42.88 o 
   8  11   6        5.63       12.83     13.35 o 
  11  11   6      374.94      344.46     24.77 o 
 -21  12   6      223.28      243.15     21.31 o 
 -18  12   6    30385.41    29846.25    281.93 o 
 -15  12   6       43.50       52.89     10.90 o 
 -12  12   6     3709.17     3628.60     43.30 o 
  -9  12   6     7283.13     6890.15     70.80 o 
  -6  12   6    21658.93    21201.14    127.64 o 
  -3  12   6     1094.97     1013.16     19.89 o 
   0  12   6    11923.72    12347.17    239.10 o 
   3  12   6     4754.91     4612.33    114.07 o 
   6  12   6     8443.52     8480.42    203.33 o 
   9  12   6     1017.48      902.79     33.04 o 
  12  12   6     3216.87     3364.85     71.24 o 
 -23  13   6      159.25      197.56     21.59 o 
 -20  13   6      522.18      521.27     53.33 o 
 -17  13   6      347.14      336.56     17.47 o 
 -14  13   6      173.32      258.80     13.19 o 
 -11  13   6      531.65      479.21     17.34 o 
  -8  13   6      640.51      580.60     18.02 o 
  -5  13   6     1441.99     1326.38     24.94 o 
  -2  13   6     5798.25     5866.16    114.30 o 
   1  13   6      460.95      419.04     22.49 o 
   4  13   6      148.13      138.07     19.80 o 
   7  13   6      351.23      332.96     22.28 o 
  10  13   6      520.50      505.67     42.14 o 
 -22  14   6    10089.63    10192.60    140.23 o 
 -19  14   6      886.46     1131.92     37.14 o 
 -16  14   6     7845.54     8208.53     66.22 o 
 -13  14   6        4.25        9.14      8.04 o 
 -10  14   6     2622.24     2446.48     34.62 o 
  -7  14   6     8828.30     8834.84     70.47 o 
  -4  14   6    24321.07    24259.40    307.31 o 
  -1  14   6      686.99      653.44     23.26 o 
   2  14   6     3655.00     3659.30     59.37 o 
   5  14   6       45.04       40.61     13.96 o 
   8  14   6     6021.25     6130.39    286.56 o 
 -21  15   6     2005.43     1970.04     57.05 o 
 -18  15   6     3766.09     3453.50     53.94 o 
 -15  15   6     6214.37     6190.74     55.69 o 
 -12  15   6      843.07      789.67     21.48 o 
  -9  15   6       45.83       50.30      9.55 o 
  -6  15   6      430.23      420.86     19.16 o 
  -3  15   6     5742.07     5543.83     73.83 o 
   0  15   6        8.74       17.41     10.78 o 
   3  15   6     6765.50     6897.83    162.65 o 
   6  15   6     1746.66     1640.24     42.91 o 
 -23  16   6     2248.30     1965.11     50.78 o 
 -20  16   6     2441.83     2335.38     51.75 o 
 -17  16   6      451.03      431.93     18.74 o 
 -14  16   6     2536.11     2762.13     35.98 o 
 -11  16   6      266.23      221.08     13.67 o 
  -8  16   6    11331.57    11376.84     97.73 o 
  -5  16   6      830.41      742.56     28.72 o 
  -2  16   6     3535.88     3382.09    124.35 o 
   1  16   6       17.18       22.59     14.79 o 
   4  16   6     3388.93     3709.56     63.62 o 
   7  16   6      291.73      336.13     37.75 o 
 -22  17   6      118.90      157.96     20.53 o 
 -19  17   6      526.53      537.92     27.94 o 
 -16  17   6     2278.08     2191.73     37.20 o 
 -13  17   6      266.58      313.83     18.15 o 
 -10  17   6     1643.62     1533.77     33.16 o 
  -7  17   6      873.91      884.50     26.76 o 
  -4  17   6     1820.50     1815.28     42.74 o 
  -1  17   6     9250.49     9482.18    159.24 o 
   2  17   6       27.08       48.83     14.84 o 
   5  17   6      404.57      336.66     24.01 o 
 -21  18   6      657.75      653.45     28.17 o 
 -18  18   6     4427.38     4362.97     54.31 o 
 -15  18   6       61.13       69.04     16.08 o 
 -12  18   6     1161.11     1209.26     30.67 o 
  -9  18   6     3318.54     3201.76     48.42 o 
  -6  18   6     2524.08     2630.21     51.76 o 
  -3  18   6      137.62      137.18     17.75 o 
   0  18   6     6603.88     6527.38    103.52 o 
   3  18   6      649.72      739.72     31.77 o 
 -20  19   6      280.74      267.44     17.24 o 
 -17  19   6     1359.76     1266.95     34.22 o 
 -14  19   6     4404.80     4550.79     72.56 o 
 -11  19   6     3149.46     3080.91     57.65 o 
  -8  19   6      471.41      430.35     27.93 o 
  -5  19   6      751.47      815.53     31.69 o 
  -2  19   6       11.23       10.11     13.79 o 
   1  19   6        7.11       13.88     14.17 o 
 -19  20   6      653.29      632.53     27.17 o 
 -16  20   6     3572.59     3788.98     69.23 o 
 -13  20   6      285.29      266.28     22.17 o 
 -10  20   6    10834.52    11408.63    122.77 o 
  -7  20   6      261.34      265.49     21.76 o 
  -4  20   6     4577.33     4972.22    103.74 o 
  -1  20   6     1412.76     1474.43     50.64 o 
 -18  21   6     1146.14     1085.30     39.13 o 
 -15  21   6        6.52       19.98     15.43 o 
 -12  21   6     4654.53     4611.25    109.74 o 
  -9  21   6      861.77      812.46     42.10 o 
  -6  21   6     3906.42     4106.83     73.71 o 
  -3  21   6      549.83      580.36     30.36 o 
 -17  22   6      383.11      474.88     28.49 o 
 -14  22   6     4437.88     4590.87    165.40 o 
 -11  22   6      310.08      295.27     24.18 o 
  -8  22   6     3490.93     3727.76     85.13 o 
  -5  22   6     2681.82     2784.95     73.74 o 
 -16  23   6      734.88      793.69     42.62 o 
 -13  23   6     1280.10     1339.10     42.75 o 
 -10  23   6      453.34      384.30     33.29 o 
  -7  23   6      169.58      159.87     20.75 o 
 -12  24   6     2575.25     2837.36     60.96 o 
  -1   1   7     6397.73     6286.83     72.31 o 
  -3   2   7      702.12      721.18     24.87 o 
   0   2   7    24469.88    24436.12    345.29 o 
  -5   3   7     2758.75     2689.46     63.29 o 
  -2   3   7     2634.54     2497.42     71.15 o 
   1   3   7     5419.33     5006.93     63.98 o 
  -7   4   7       27.82       28.52     11.25 o 
  -4   4   7     8879.15     8605.45    179.65 o 
  -1   4   7      356.40      267.93     17.43 o 
   2   4   7     4344.19     4154.15     57.28 o 
  -9   5   7     1967.59     1941.08     39.15 o 
  -6   5   7     1793.92     1816.61     37.35 o 
  -3   5   7     3211.36     3276.78     69.85 o 
   0   5   7      136.65      158.79     14.97 o 
   3   5   7     6415.96     6133.43     72.10 o 
 -11   6   7      553.42      645.23     24.69 o 
  -8   6   7       91.02      117.86     13.92 o 
  -5   6   7      524.60      427.84     20.20 o 
  -2   6   7    15486.12    16095.24    134.46 o 
   1   6   7     6165.55     6343.38    117.36 o 
   4   6   7    11320.16    11642.33    109.33 o 
 -13   7   7      351.63      309.21     17.25 o 
 -10   7   7      434.51      448.93     22.65 o 
  -7   7   7      494.87      462.91     21.54 o 
  -4   7   7      111.49       91.94     13.08 o 
  -1   7   7      149.58      118.91     13.77 o 
   2   7   7      181.67      200.96     14.61 o 
   5   7   7      154.52      138.93     13.12 o 
 -15   8   7      104.54      111.83     16.56 o 
 -12   8   7     1338.51     1426.18     31.05 o 
  -9   8   7      114.78      105.00     14.90 o 
  -6   8   7    10786.93    10790.07    172.29 o 
  -3   8   7     3808.36     3764.79     55.11 o 
   0   8   7     7919.99     8074.26     85.97 o 
   3   8   7      945.13      904.49     25.02 o 
   6   8   7     1366.48     1355.49     36.68 o 
 -17   9   7     1542.15     1304.26     37.98 o 
 -14   9   7     1017.43     1014.39     27.35 o 
 -11   9   7     1233.02     1108.05     42.77 o 
  -8   9   7     2537.66     2630.14     83.64 o 
  -5   9   7      285.28      227.35     17.00 o 
  -2   9   7     6063.94     6208.86     73.73 o 
   1   9   7       55.49       58.31     17.24 o 
   4   9   7     2787.24     2839.46     52.11 o 
   7   9   7     3116.79     3186.22     57.29 o 
 -19  10   7     2350.36     2525.87     52.80 o 
 -16  10   7     7444.31     7358.64     89.63 o 
 -13  10   7       78.92       83.52     15.04 o 
 -10  10   7     9262.87     9213.80     94.60 o 
  -7  10   7     7804.18     7460.84    163.87 o 
  -4  10   7     3245.05     3222.58     60.22 o 
  -1  10   7      124.48      154.65     12.40 o 
   2  10   7     5632.42     5813.59     76.12 o 
   5  10   7      467.85      457.20     24.65 o 
   8  10   7     8656.20     8439.81    109.34 o 
 -21  11   7        4.28       -3.60     19.04 o 
 -18  11   7       11.38        2.69     13.02 o 
 -15  11   7       88.05      130.13     14.24 o 
 -12  11   7     1006.56     1012.39     30.19 o 
  -9  11   7       62.17       67.47     15.82 o 
  -6  11   7      985.06      909.01     25.68 o 
  -3  11   7     2036.94     2004.41     49.62 o 
   0  11   7     1497.68     1513.20     38.11 o 
   3  11   7      139.15      135.10     16.81 o 
   6  11   7       29.39       27.43     14.25 o 
   9  11   7      139.61      125.57     18.41 o 
 -20  12   7    10297.23    10572.98    148.63 o 
 -17  12   7       23.13       20.23     13.91 o 
 -14  12   7    12587.85    12712.66    174.57 o 
 -11  12   7     3673.24     3518.56    102.83 o 
  -8  12   7     5546.91     5579.19    115.96 o 
  -5  12   7       34.65       32.83      9.19 o 
  -2  12   7    13706.13    13910.44    223.33 o 
   1  12   7      984.60      962.00     53.36 o 
   4  12   7     4242.11     4432.59     68.94 o 
   7  12   7     1606.06     1564.59     49.06 o 
 -19  13   7     2168.97     2247.75     53.94 o 
 -16  13   7     5969.98     5786.79     88.02 o 
 -13  13   7      106.14       98.54     12.95 o 
 -10  13   7     1926.17     1844.32     32.43 o 
  -7  13   7      389.75      432.19     17.41 o 
  -4  13   7     2016.87     1965.80     78.49 o 
  -1  13   7     7032.34     7079.98    203.43 o 
   2  13   7     4631.82     4394.79     67.79 o 
   5  13   7     1541.49     1643.53     47.27 o 
   8  13   7       41.97       34.71     15.92 o 
 -18  14   7      307.20      415.69     26.34 o 
 -15  14   7      198.65      174.04     14.09 o 
 -12  14   7    10224.50    10061.34     90.93 o 
  -9  14   7       54.02       42.98     10.27 o 
  -6  14   7     3300.06     3370.24     50.18 o 
  -3  14   7      261.40      278.19     21.10 o 
   0  14   7     5008.66     4902.29     97.46 o 
   3  14   7     2939.95     3100.10     71.00 o 
   6  14   7     4439.85     4604.89    131.34 o 
 -20  15   7     1343.10     1255.47     40.81 o 
 -17  15   7      743.58      757.72     26.82 o 
 -14  15   7       93.81      170.48     14.14 o 
 -11  15   7     3309.19     3047.16     42.10 o 
  -8  15   7        7.17       21.20     11.17 o 
  -5  15   7     3716.92     3871.77     63.62 o 
  -2  15   7     3039.28     3040.23     56.64 o 
   1  15   7     1276.70     1256.52     37.97 o 
   4  15   7      249.22      209.88     21.65 o 
 -19  16   7      308.59      280.09     23.76 o 
 -16  16   7     7151.53     7602.90     83.16 o 
 -13  16   7      877.06      799.56     23.66 o 
 -10  16   7     4905.61     4829.89     61.67 o 
  -7  16   7      194.30      172.90     18.67 o 
  -4  16   7     7126.74     7395.47     92.59 o 
  -1  16   7      392.90      437.04     29.80 o 
   2  16   7     3729.76     3739.84     85.69 o 
 -18  17   7     2874.79     2875.02     49.74 o 
 -15  17   7     1578.92     1544.84     38.07 o 
 -12  17   7      807.06      801.10     27.70 o 
  -9  17   7     1586.53     1423.36     34.36 o 
  -6  17   7       36.56       77.04     16.56 o 
  -3  17   7        6.94       22.64     14.82 o 
   0  17   7      801.70      800.54     40.35 o 
 -17  18   7      451.18      418.74     22.77 o 
 -14  18   7     5231.37     5565.95     83.65 o 
 -11  18   7      164.21      124.60     15.41 o 
  -8  18   7     1546.47     1592.93     42.89 o 
  -5  18   7       41.76       22.49     15.35 o 
  -2  18   7     7619.12     7920.13    304.65 o 
 -16  19   7      384.13      310.50     25.25 o 
 -13  19   7      663.11      618.97     36.05 o 
 -10  19   7      407.33      408.18     22.02 o 
  -7  19   7     4738.60     4890.30     76.37 o 
  -4  19   7        7.93       16.51     16.14 o 
 -15  20   7     1300.40     1306.08     42.16 o 
 -12  20   7     1273.86     1346.13     42.67 o 
  -9  20   7       96.53       59.60     17.09 o 
  -6  20   7     6685.34     7528.93     99.01 o 
 -14  21   7      106.34      225.46     46.71 o 
 -11  21   7      109.58      142.11     27.41 o 
  -8  21   7     1179.49     1101.66     49.72 o 
   0   1   8      832.82      810.12     28.67 o 
  -2   2   8     6362.17     6424.83    112.42 o 
   1   2   8     4090.33     4011.41     86.77 o 
  -4   3   8      694.04      701.90     26.26 o 
  -1   3   8     6389.95     6272.19    104.67 o 
   2   3   8     2657.17     2541.62     47.74 o 
  -6   4   8     4597.61     4595.67     65.42 o 
  -3   4   8      364.69      388.04     21.62 o 
   0   4   8    10459.61    10535.82    156.65 o 
   3   4   8     4115.58     3955.94     94.54 o 
  -8   5   8     1338.67     1316.59     35.70 o 
  -5   5   8       27.94       16.98     20.14 o 
  -2   5   8      810.09      781.26     28.57 o 
   1   5   8      267.61      244.22     18.84 o 
   4   5   8      793.40      687.84     26.89 o 
 -10   6   8     2753.98     2858.98     51.87 o 
  -7   6   8      142.59      178.11     17.32 o 
  -4   6   8     9694.01     9438.26    129.05 o 
  -1   6   8       24.65       16.96     12.49 o 
   2   6   8     4658.20     4544.19     65.68 o 
   5   6   8      166.01      121.54     16.51 o 
 -12   7   8      216.21      252.91     19.48 o 
  -9   7   8      143.36      134.37     16.30 o 
  -6   7   8       22.44       21.11     12.16 o 
  -3   7   8     1724.66     1644.46     38.97 o 
   0   7   8     2071.38     1875.73     41.47 o 
   3   7   8     1771.60     1680.37     40.03 o 
   6   7   8      310.48      274.47     25.95 o 
 -14   8   8     6801.85     6682.26    194.38 o 
 -11   8   8      868.69      800.00     29.01 o 
  -8   8   8       78.83      146.81     16.22 o 
  -5   8   8      395.91      366.52     27.01 o 
  -2   8   8    15397.85    15756.02    147.31 o 
   1   8   8     1016.36      916.18     30.98 o 
   4   8   8     6042.56     6235.63    138.71 o 
   7   8   8      152.00      161.63     23.20 o 
 -16   9   8      355.76      355.83     24.59 o 
 -13   9   8     1236.23     1300.65     36.41 o 
 -10   9   8      530.81      486.17     24.34 o 
  -7   9   8       65.04       69.55     13.98 o 
  -4   9   8     1724.76     1636.46     39.27 o 
  -1   9   8     2857.73     2751.98     74.78 o 
   2   9   8     1273.38     1212.27     44.18 o 
   5   9   8      875.58      879.03     33.98 o 
   8   9   8      667.84      702.47     32.01 o 
 -15  10   8      176.06      159.14     23.34 o 
 -12  10   8     2110.83     2198.00     50.08 o 
  -9  10   8      668.17      695.17     41.10 o 
  -6  10   8       70.57       87.82     15.24 o 
  -3  10   8      485.51      479.79     24.74 o 
   0  10   8     7587.36     7541.82    175.24 o 
   3  10   8       15.23       42.46     15.04 o 
   6  10   8     6946.25     7449.93    168.21 o 
 -17  11   8     1007.21     1162.02     49.90 o 
 -14  11   8     2699.95     2631.35     51.12 o 
 -11  11   8      760.77      795.05     30.26 o 
  -8  11   8       75.01       96.18     15.45 o 
  -5  11   8      780.68      731.84     28.11 o 
  -2  11   8      211.78      201.04     42.67 o 
   1  11   8     1563.76     1475.19     53.03 o 
   4  11   8      138.31      130.93     18.58 o 
 -16  12   8     6866.78     7141.88    160.49 o 
 -13  12   8      133.14      129.52     17.43 o 
 -10  12   8    12606.60    13332.47    160.59 o 
  -7  12   8      856.09      851.63     26.25 o 
  -4  12   8      833.89      901.56     39.08 o 
  -1  12   8        3.36       -2.35     15.02 o 
   2  12   8     2987.76     3038.01     83.61 o 
   5  12   8     1218.37     1206.14     56.01 o 
 -15  13   8      490.42      537.57     24.21 o 
 -12  13   8     1486.90     1686.09     36.81 o 
  -9  13   8      296.72      282.96     17.87 o 
  -6  13   8     1778.20     1770.18     52.35 o 
  -3  13   8     1655.18     1811.11     46.23 o 
   0  13   8     3290.27     3338.32     78.84 o 
   3  13   8      215.37      145.95     19.49 o 
 -14  14   8     7058.86     7010.24    222.57 o 
 -11  14   8     1633.10     1639.74     36.43 o 
  -8  14   8     3024.50     3123.85     57.54 o 
  -5  14   8        5.52        0.07     14.39 o 
  -2  14   8     1762.51     1904.06     57.61 o 
   1  14   8     3340.16     3532.09     78.59 o 
 -13  15   8     1041.65      984.64     30.15 o 
 -10  15   8      698.95      687.85     29.62 o 
  -7  15   8      151.69      170.08     20.33 o 
  -4  15   8      306.21      379.15     25.79 o 
  -1  15   8      585.73      559.40     36.00 o 
 -12  16   8     5415.89     5748.77    192.45 o 
  -9  16   8      308.17      297.31     23.71 o 
  -6  16   8     3816.21     3940.54     68.91 o 
  -3  16   8      196.10      267.33     28.28 o 
 -11  17   8     3108.62     3224.11     64.00 o 
  -8  17   8      259.91      245.21     23.04 o 
  -5  17   8      190.68      208.21     22.67 o 
   0   0   9     8611.81     9188.89    178.40 o 
   1   1   9      192.56      178.51     18.50 o 
  -1   2   9       58.44       37.50     14.93 o 
   2   2   9     2731.67     2805.23     66.72 o 
  -3   3   9     2708.13     2850.42     54.39 o 
   0   3   9      736.29      783.41     31.21 o 
   3   3   9      526.25      456.00     25.67 o 
  -5   4   9     3343.73     3389.28     59.93 o 
  -2   4   9     1436.47     1510.60     40.54 o 
   1   4   9       43.51       64.95     15.66 o 
   4   4   9     4383.41     4569.77     70.76 o 
  -7   5   9        5.58        9.55     13.43 o 
  -4   5   9      181.21      193.57     19.23 o 
  -1   5   9     1194.87     1261.30     37.03 o 
   2   5   9      362.61      360.22     23.64 o 
   5   5   9     2165.91     2221.09     49.63 o 
  -9   6   9      364.57      399.45     24.47 o 
  -6   6   9     5571.78     5599.46     85.16 o 
  -3   6   9     1187.20     1205.59     46.93 o 
   0   6   9     5322.23     5575.50     78.23 o 
   3   6   9      128.54      124.77     17.96 o 
   6   6   9     6552.09     7327.71    204.13 o 
 -11   7   9       12.05        2.23     14.24 o 
  -8   7   9     1230.61     1108.44     35.92 o 
  -5   7   9     2355.48     2265.55     49.27 o 
  -2   7   9      132.27      150.23     18.61 o 
   1   7   9      843.35      931.41     33.81 o 
   4   7   9      486.11      522.99     27.10 o 
 -10   8   9     3339.81     3581.54     62.80 o 
  -7   8   9       39.10       45.75     15.34 o 
  -4   8   9     1059.90     1144.65     36.56 o 
  -1   8   9       23.40       20.80     14.32 o 
   2   8   9     2107.74     2200.84     49.47 o 
  -9   9   9     4042.13     3966.04     66.18 o 
  -6   9   9      253.73      211.78     20.12 o 
  -3   9   9     2882.53     3025.76     57.47 o 
   0   9   9     3107.43     3103.67    104.62 o 
 -11  10   9       40.43       46.71     28.09 o 
  -8  10   9     3088.71     3252.51     59.73 o 
  -5  10   9       28.38       34.95     14.95 o 
  -2  10   9     4598.28     4724.20     72.45 o 
   1  10   9      460.41      480.76     46.71 o 
 -10  11   9       17.62       29.50     25.99 o 
  -7  11   9     1041.99     1020.91     35.16 o 
  -4  11   9      747.45      743.19     81.12 o 
  -1  11   9      261.32      231.78     38.63 o 
  -6  12   9     3333.73     3315.25     76.23 o 
                                                 
